# Supplementary material for: Genome-Wide Analysis of the WRKY Transcription Factor Family in Roses and Their Putative Role in Defence Signalling in the Rose–Blackspot Interaction
Source: Plants (Basel). 2024 Apr 10;13(8):1066. doi: 10.3390/plants13081066 (PMC11054901; doi:10.3390/plants13081066)
Supplement: Supplementary file 1 [file plants-13-01066-s001.zip]

Archive with 5 entries (5 files):
- Supplement_S1_RcWRKY_information.xlsx
- Supplement_S2_Protein sequences of the used roses.txt
- Supplement_S3_Phylogenetic analysis of WRKYs of five rose species_new.pdf
- Supplement_S4_Primer information.xlsx
- Supplement_S5_Rose chinensis comparison.xlsx
