# Supplementary material for: Genome-Wide Analysis of the WRKY Transcription Factor Family in Roses and Their Putative Role in Defence Signalling in the Rose–Blackspot Interaction
Source: Plants (Basel). 2024 Apr 10;13(8):1066. doi: 10.3390/plants13081066 (PMC11054901; doi:10.3390/plants13081066)
Supplement: Supplementary file 1 [file plants-13-01066-s001.zip › Supplement_S1_RcWRKY_information.xlsx]

## Sheet: Supplement S1
Supplement S1: R.chinensis WRKY candidates with chromosomal location, WRKY domain information and best Arabidopsis hits. Gene ID based on R. chinensis genome of Hibrand Saint-Oyant et al. (2018)
Gene ID	Name	aa	Chr	Chr location	WRKY domains	WRKY position	Best At hit	e value	Identity	At symbol
RC1G0278100	RcWRKY01	249	Chr01	37497009..37500488+	1	175-232	AT2G44745.1	3.668e-66	74.31	AtWRKY12
RC1G0294800	RcWRKY02	308	Chr01	39720204..39722367-	1	113-171	AT4G11070.2	1.439e-12	48.19	AtWRKY41
RC1G0363600	RcWRKY03	329	Chr01	46578729..46580534+	1	151-207	AT4G01250.1	5.771e-75	45.51	AtWRKY22
RC1G0364600	RcWRKY04	226	Chr01	46618712..46620224+	1	147-204	AT2G46130.1	9.239e-53	75.00	AtWRKY43
RC1G0375300	RcWRKY05	319	Chr01	47651714..47653897-	1	129-189	AT2G46400.1	4.954e-48	38.10	AtWRKY46
RC1G0496600	RcWRKY06	382	Chr01	57879713..57882240+	1	209-267	AT2G40740.1	3.653e-51	44.03	AtWRKY55
RC1G0496700	RcWRKY07	350	Chr01	57883096..57884854-	1	144-204	AT3G56400.1	1.137e-40	35.50	AtWRKY70
RC1G0497600	RcWRKY08	166	Chr01	57924013..57925362+	1	56-113	AT3G56400.1	3.286e-23	51.46	AtWRKY70
RC1G0497900	RcWRKY09	221	Chr01	57958479..57959554+	1	77-137	AT3G56400.1	2.049e-25	55.56	AtWRKY70
RC1G0528700	RcWRKY10	1350	Chr01	59911621..59918597+	1	1275-1334	AT4G12010.1	0.000e+0	36.48	DSC1
RC1G0552700	RcWRKY11	431	Chr01	61575165..61577098+	1	237-293	AT5G52830.1	3.665e-47	62.07	AtWRKY27
RC1G0559900	RcWRKY12	368	Chr01	62061773..62063477-	1	150-210	AT4G11070.1	8.85e-54	37.60	AtWRKY41
RC2G0013400	RcWRKY13	394	Chr02	998312..1000892-	2	186-240, 357-377	AT4G30935.1	1.314e-70	44.54	AtWRKY32
RC2G0198400	RcWRKY14	314	Chr02	17560051..17561424-	1	242-299	AT4G24240.1	5.761e-73	49.70	AtWRKY7
RC2G0355500	RcWRKY15	97	Chr02	39906055..39907212-	1	24-59	AT5G64810.1	8.661e-14	55.38	AtWRKY51
RC2G0360500	RcWRKY16	246	Chr02	40538320..40541929+	1	169-226	AT4G39410.1	6.064e-51	51.58	AtWRKY13
RC2G0392200	RcWRKY17	245	Chr02	44834276..44836230+	1	73-131	AT3G58710.2	4.645e-57	45.10	AtWRKY69
RC2G0412700	RcWRKY18	324	Chr02	47479092..47481601-	1	170-228	AT1G80840.1	1.508e-86	50.76	AtWRKY40
RC0G0183100	RcWRKY19	370	Chr00	24038893..24040937-	1	200-257	AT4G18170.1	5.197e-47	49.28	AtWRKY28
RC0G0015100	RcWRKY20	476	Chr00	1240106..1242975-	2	113-169, 283-340	AT2G04880.2	7.484e-84	50.67	AtWRKY1, ZAP1
RC2G0539300	RcWRKY21	604	Chr02	62030742..62034332-	1	344-400	AT1G62300.1	6e-51	56.40	AtWRKY6
RC2G0611800	RcWRKY22	493	Chr02	68715285..68718500+	2	234-289, 378-435	AT1G13960.1	1.152e-114	48.21	AtWRKY4
RC2G0629000	RcWRKY23	490	Chr02	70321223..70323419-	1	207-264	AT5G15130.1	2.07e-49	43.96	AtWRKY72
RC2G0684800	RcWRKY24	201	Chr02	74475316..74476787-	1	120-177	AT5G13080.1	4.044e-48	82.02	AtWRKY75
RC3G0073600	RcWRKY25	342	Chr03	13151533..13154072+	1	174-230	AT4G04450.1	3.713e-52	73.88	AtWRKY42
RC3G0073900	RcWRKY26	393	Chr03	13197722..13199804+	1	121-177	AT4G04450.1	2.949e-51	55.80	AtWRKY42
RC3G0086500	RcWRKY27	286	Chr03	15104298..15105840-	1	156-213	AT2G47260.1	5.877e-36	88.57	AtWRKY23
RC3G0244800	RcWRKY28	478	Chr03	33398665..33402736+	2	196-250, 196-451	AT2G37260.1	3.227e-109	45.53	AtWRKY44
RC3G0261500	RcWRKY29	293	Chr03	34848643..34850716-	1	114-170	AT5G43290.1	1.154e-48	40.46	AtWRKY49
RC3G0301700	RcWRKY30	508	Chr03	37963283..37965262-	2	209-264, 376-433	AT2G38470.1	1.983e-109	62.19	AtWRKY33
RC3G0309600	RcWRKY31	327	Chr03	38749376..38751102-	1	146-206	AT3G56400.1	1.602e-34	38.73	AtWRKY70
RC3G0309700	RcWRKY32	373	Chr03	38772652..38774300-	1	130-189	AT3G56400.1	3.019e-23	31.17	AtWRKY70
RC3G0392200	RcWRKY33	314	Chr03	44805208..44806585+	1	252-308	AT5G28650.1	2.216e-81	54.84	AtWRKY74
RC3G0414600	RcWRKY34	729	Chr03	46349731..46353895-	2	246-301, 463-520	AT5G56270.1	5.506e-103	41.84	AtWRKY2
RC4G0097500	RcWRKY35	305	Chr04	11806968..11808164-	1	226-284	AT2G24570.1	1.993e-79	53.73	AtWRKY17
RC4G0308300	RcWRKY36	388	Chr04	43239700..43241278+	1	208-265	AT5G49520.1	1.503e-50	52.26	AtWRKY48
RC4G0344000	RcWRKY37	191	Chr04	46387166..46389222+	1	112-169	AT5G13080.1	2.814e-56	91.30	AtWRKY75
RC4G0422600	RcWRKY38	322	Chr04	53026671..53029223-	1	145-202	AT1G69310.2	1.519e-56	52.53	AtWRKY57
RC4G0425900	RcWRKY39	516	Chr04	53216429..53219024+	2	232-287, 402-459	AT2G03340.1	1.843e-148	54.10	AtWRKY3
RC4G0438700	RcWRKY40	614	Chr04	54233871..54237347-	1	263-321	AT5G15130.1	2.653e-55	37.89	AtWRKY72
RC5G0023800	RcWRKY41	583	Chr05	1503215..1506031+	1	315-371	AT1G62300.1	1.619e-113	52.17	AtWRKY69
RC5G0107600	RcWRKY42	278	Chr05	7756293..7758202+	1	83-141	AT1G29280.1	5.854e-75	58.26	AtWRKY65
RC5G0121300	RcWRKY43	353	Chr05	8977610..8980030+	1	191-248	AT1G29860.1	4.983e-50	55.56	AtWRKY71
RC5G0166100	RcWRKY44	496	Chr05	12668959..12672361+	1	248-306	AT1G30650.1	2.407e-83	41.89	AtWRKY14
RC5G0356900	RcWRKY45	531	Chr05	33992228..33995054-	1	285-341	AT1G62300.1	8.957e-91	46.23	AtWRKY6
RC5G0388800	RcWRKY46	534	Chr05	38547628..38552634+	2	177-231, 351-408	AT4G26640.2	0.000e+0	57.01	AtWRKY20
RC5G0389100	RcWRKY47	126	Chr05	38566688..38568063+	1	31-106	AT4G26640.1	2.148e-35	60.55	AtWRKY20
RC5G0399700	RcWRKY48	120	Chr05	39803764..39806146-	1	101-120	AT4G11070.1	7.648e-06	47.46	AtWRKY41
RC5G0618300	RcWRKY49	654	Chr05	72015260..72018420-	2	302-357, 477-534	AT2G38470.1	2.973e-101	53.30	AtWRKY33
RC5G0639700	RcWRKY50	732	Chr05	74698125..74702726+	2	306-360, 521-578	AT5G56270.1	0.000e+0	53.02	AtWRKY2
RC5G0738400	RcWRKY51	143	Chr05	85556012..85557394-	1	37-92	AT1G69310.2	5.332e-12	54.39	AtWRKY57
RC6G0390400	RcWRKY52	350	Chr06	50004884..50008292-	1	283-340	AT2G30590.1	5.343e-112	59.73	AtWRKY21
RC6G0452400	RcWRKY53	345	Chr06	55633454..55635281-	1	134-193	AT1G80840.1	3.692e-27	62.65	AtWRKY40
RC6G0452500	RcWRKY54	391	Chr06	55649390..55651244-	1	191-249	AT1G80840.1	5.836e-50	49.47	AtWRKY40
RC6G0537800	RcWRKY55	339	Chr06	62238880..62240630-	1	267-323	AT4G31550.2	4.864e-97	52.31	AtWRKY11
RC6G0567000	RcWRKY56	322	Chr06	64520295..64521915-	1	250-306	AT4G24240.1	2.373e-79	47.83	AtWRKY7
RC6G0593600	RcWRKY57	156	Chr06	66311389..66313026-	1	96-153	AT5G26170.1	1.119e-40	82.19	AtWRKY50
RC7G0040200	RcWRKY58	671	Chr07	2600793..2604118+	1	296-353	AT1G18860.1	1.578e-64	39.43	AtWRKY61
RC7G0092000	RcWRKY59	897	Chr07	6526259..6530372+	1	788-843	AT5G26170.1	4.125e-30	72.60	AtWRKY50
RC7G0119800	RcWRKY60	166	Chr07	9113169..9114905+	1	84-141	AT5G13080.1	1.607e-43	74.71	AtWRKY75
RC7G0169900	RcWRKY61	359	Chr07	13201942..13203841+	1	134-194	AT4G11070.1	9.469e-50	37.23	AtWRKY41
RC7G0182000	RcWRKY62	279	Chr07	14650678..14652190-	1	134-190	AT4G23550.1	1.476e-33	50.00	AtWRKY29
RC7G0237700	RcWRKY63	292	Chr07	20207308..20208982+	1	234-291	AT2G30590.1	1.69e-45	60.69	AtWRKY21
RC7G0412900	RcWRKY64	557	Chr07	43019998..43022922-	1	263-320	AT1G68150.1	7.171e-67	49.13	AtWRKY9
RC7G0496200	RcWRKY65	975	Chr07	54885436..54896972+	2	669-729, 755-812	AT5G17680.1	2.328e-46	29.44
RC7G0509100	RcWRKY66	72	Chr07	56940782..56941152-	1	42-72	AT1G13960.1	1.725e-15	67.24	AtWRKY4
RC7G0570800	RcWRKY67	276	Chr07	65941475..65943108-	1	56-114	AT2G34830.1	4.784e-31	61.46	AtWRKY35, MEE24
RC7G0571000	RcWRKY68	142	Chr07	65953126..65955948-	1	22-80	AT1G29280.1	1.384e-29	66.23	AtWRKY65
