# Supplementary material for: Genome-Wide Analysis of the WRKY Transcription Factor Family in Roses and Their Putative Role in Defence Signalling in the Rose–Blackspot Interaction
Source: Plants (Basel). 2024 Apr 10;13(8):1066. doi: 10.3390/plants13081066 (PMC11054901; doi:10.3390/plants13081066)
Supplement: Supplementary file 1 [file plants-13-01066-s001.zip › Supplement_S2_Protein sequences of the used roses.txt]

>RC0G0015100
MVSLGKDVTDEVASDNVPKKENIDTEIHVSPHQTPTNGVCPLKSDDKGSAPSKVPNKALQVPDGGITALQSNQEGSVSSLTSEKALLTPETGALVLQSGHEGSTSSRVRERPLEDGYNWRKYGQKLVRGNIYVRSYYRCTHPKCPVKRQVERSHNGQLIDTVYFGQHDHPKPQLSVPIAVGFAVSVGEERAEQRLLTSGEDKPLEAHGDTPKQTEPVDPLQHSNVAENEAVQGVLSLSNRTRDGDPDPKRQKKEKHNGNSIPVDKPTGEPRVVVQTMSEVDIVNDGYRWRKYGQKLVKGNPNPRSYYRCSNPGCPVKKHVERAFNDSKVVIATYEGQHDHDVPPLRTVTPNTAASNVLPAAHNGDSGTKVEAHAVSRASVACTSPEHEGKPIEQPDFESKTKSRRIDAAASDMVVDSDLGPERKINEELIGKARVHEEGDPHDTIVCRANKLQNGKSESIPSEQEKRKPKAEPVQG
>RC0G0183100
MSKEKKSPYLQYDPFDYNPHEIDRSSFPFFNYGSNSSIYNIPQTPADPQTQNLHGFESDPSYLMSFADCLNGSVDYTTLSKAFDISCSSSEVISPPLLDQDDNSNTKAVAAGVGDQNPSTPNSSLSCSSNEAGAANHEHGNDQDSDKISKKDKHPKVVQSEEAPGDHEDKSKKVNKAKKKEKRQREPRFAFLTKSEIDHLEDGYRWRKYGQKAVKNSPYPRSYYRCTTQKCLVKKRVERSFQDPTIVITTYEGQHNHQCPATLRGSINAVGMLSPSFLASAASGGFGTSNNESPRFPHELLLTQLLTPVNNNQLQLQAHHHHHDPASSMLYSNLMNTLHQNQQQQQQLHVPHDYNMLQNLASSFSHKEKP
>RC1G0278100
MEGGHHRGVSNYDLHQQVSFSSSTPPAEQVIHHELGFVQFENHHHHNQVLSFLAPSSAQQSQPPPQQQQQQPSSHHHQTAAVNSSITVTTTAATNTNMGFSHSHDLVTRPSWNNNDQVGTLDPKGVSDENGTGNGSDCSNSWWRSSNSEKSKMKVRRKLREPRFCFQTRSDVDVLDDGYKWRKYGQKVVKNSLHPRSYYRCTHSNCRVKKRVERLSEDCRMVITTYEGRHNHIPSDDSNSSEHECFTSF
>RC1G0294800
MNSVAVYNNFDVNCRKTLERWTKKVRVTSGLMQGSVDDGFNWSWNSSGIDGQAGYCSERVQPRCWAKAIKPTHDDPTIFQMTYVGRHTCWKFQPMLTHQVGVTPDMRIEGPFDGFTWGKYDQTDIPGAEYPRVYYYVCTPQNVKGCMAIKEVKHSSDKKILKITYRGKHTCIEASDSIAGWFERLNSKGSVESSFHEQVPLSPSSPGANSQDMSNRKEVTAKKSKGEEVAELEVEKTEKKKKKKKKDKDNGVLGSSDGEKSVKVKRHKGKEEAGSPQTEKSAKMKKKKNKEAQDHGADAATDNGKGDG
>RC1G0363600
MEDDWDLTAVVRGCSTVPTTTTNKPTNPFITDHFHTSPLLSSFGQQGYVSDNTTQTFSVLPLPPDPIKPTSTIEELHDLYKPFFPKSQQTPSLLSPPPQITPQPSFSSPQPLHRHQQHQPKLSATNPQRSKKRKNQLKKVCQVPAESLSSDVWAWRKYGQKPIKGSPYPRGYYRCSSSKGCMARKQVERNRSDPGMFIVTYTAEHNHPAPTHRNSLAGSTRHKPVSSPQSGSVTGGDNTKPKGYSPSPATSAEEELGRSTTRMEAKEEKQSPTADEDETEYFGVCDTIVSDDFFVGLEGLAGDYFSDHFTASFGGPWSSGNAATAASSI
>RC1G0364600
MEGGQEHMNPPPTSSSTLPLSLPLILPPQNPSYQLFTPSGLNPPPLPLLQPHDHQSLNPLDIDWISLLSGQAGHHGLVSHDQISNYRAVTGMVDLSTATGSAGENTIEGDDDPEQKGCKKRKVGGYKMRKATRPRFAFQTRSTDDILDDGYRWRKYGQKAVKNSLYPRSYYRCTHHTCNVKKQIQRLSKDTSIVVTTYEGTHNHPCEKLMETLTPLLRQMQFLSRF
>RC1G0375300
MEKRKSMMGNWEQKILKSELTQGKELAQKLMNHLHHSSSSQEGEFLISKLLSSYEKALSVLTRDVGSEGEIKQIQVLDSPCSFGNSSSPLSEISDQDCKNKNVFKKRKPMPKRTEEVKVCSGTGQDGSLDDGYSWRKYGQKDILGAKYPRGYYRCTHRNTQGCLATKQVQKSDADPTIFMVTYTGLHTCHLVAQLNGKQNVEEGKKIFPSFSFPPTPIESENNVVEDHVFAAIANDFLGGSYAQTFGSPATFESDYFAAVSPCHFGLVRNDVQTSDSDLTHEILSASTSVANSPIGDFGFSLEDLDFYPFENNPESTFP
>RC1G0496600
MEHQHRSLTTAYIRYPFKFHHNIFNNTTSQTKQTMDNISETVSLIHRGCNLARDLESNLPNLPSRPETVSKSLDEIIRVFGAARERLQSSSAAQHDPMSSYVHVAQQQQQIDASLHEWLRCNYTQAMEDLHIQTQRFASEKSIAATQTDMRDSGADVLHGQIHQAIVSHELNAASSSQSRPRRRRDDGEIRKLTVPAPRIGNTEIPPEDGFTWRKYGQKEIMGCRFPRGYYRCTHQKLYNCPAKKQVQRLDNDPLTFEVMYRGDHTCHMSSTAPSSLPPSDQIKQETMTQTHAVTTQPLGTWLSMDFNARGGGSSSGGRGDGDGDGVGTSITTTTRYGKDVEFPVVDLADAMFNSGSSSSNSMDFMFTSSMDSKWESGDKKN
>RC1G0496700
MATTWLEALPVDHKKVIMKNLVRGRKSATELQSRLNNLSNGSTSLSAQELVMEIVTSFTDSLSVLSESSKLCGGDDDHQYSGTNGCGAGEIVKAEASHVEQSHCGDRSSEDSGESRKRPGYKDRRGCYKRRKNSESWSIVSSTVDDGQAWRKYGQKEILNAPYPRAYFRCTRKYDQGCQATKQVQQVQDTPKVYKTTYIGNHTCRNMIRGPQMIMGSTDPPTGDSHAPPRSTVSSESGSTPICNKKEHHGVHGGHLPSSSSMIPFVPVKKEECKEGTTSSGLTDNLNDTSDVWPEFKDDHHHDFGFPETTVMSNENAVSNMQFLDMDLVVKSINFENEFDFDEAAFPLGP
>RC1G0497600
MLPGVEAFSRWEWPPKVDRSSASESKKRPGLKDQSNSYKRRKNSESWTVVSPELTDDGQAWRKYGQKMNLNSRHPRCYFRCTHKYDQGCKATKHVQQLQDTMYKTTYYGNHTCRDIIKGPQLIMGASDPHKYWWIPNHQTTVSSEAGSITNYNKKDHQGSHFSSSS
>RC1G0497900
MEEQILTISETKSHNDSCDILSVSRKGKEGVGVRLEESPAEGSSAGESKKRPGSEDQKGSNKRRKSPESWTVVSNTLDDGQVWRKYGQKEILGSPYPRAYFRCTRKYDQGCQATKRVQQVQDTPKEYEITYKGNHTCVNMMMIMGASDPATWPTPVCSKKEHGDLSSSLSLIPFVPEKKEECKEGTTASGLVDNVNDTSDMWTDFESPEFVFPDLGTEQSP
>RC1G0528700
MAASSSSSSSSAAVGRWNYDVFISFRGDDTRKIFVGHLYRALHQKAINTFIDSDELRNGNSPSELLEAIADSRLSVVVFSKHYASSEWCLRELVKIVECMKTMKQIVVPVFYELDSSDIRKLKASFEQAFAEHLHDSNADVEEVQRWKSALVEASNLSGWDSRNYEDDAKLIEKIVGDISKRLIRVSSGIDNVLVGMDKHIAEIDVLLCLGVDDVRGIGIFGMPGIGKTTIARAVYDEITCQFEHYCFLENVKDGFKNKGAVHMQEELLSRILKKKVCTLGNLNTGFKMVMERLNKKRVLLVLDDVENFSQIEALLGKQCSFGGGSRIIITTRDMQSLSGVQERYNPKFLSDDEDLELFMQYAFRTHQPTGDYDSLSRLAIEYAQGLPLGLKVLGAFLDSKSACEWEDELERIKKIPHIEIQGLLRTSFDGLDPLQKDIFLDIACFFRGMNKGYVTKVLESCGFYPHSGLRVLLDRALITISDDNRLEMHDLLQEIGWEIVRRQSIKEPGKRSRLWVYEDVDHVFTQNTATDAVEGIMLDLSRSKEVYLASEAFVKMTRLRLLRIISNNHSRQDLCHPSDDTQQHLSGDFKFLSNELRILHWHGFPLKSLPSNFIPKNLVELDMRSSHIEQLWEGIKPLKKLTIINLSHSQYLKKIPDFTEATNMKKLILDGCSSLLEVHPSISALKNLVVLSLKGCKAVKSLPGSIYMKSLKTLDLSGCSNLKMFPEISGIMEDLSELYLNETAIKELPSSIEQLQGLVLLNMADCRSLVCLPDNICNLAYLTNLTLSGCSKLYRLPENLGNLESLMILEIERSGIKELPFSILRVNQLKRLSCDGCKEMMAPLSSWSSSIKGYYTYSGMLHLDLNDCNLMVLSDGIAHLSSLRTLELRRNNLESLPAAMNRLRRLSHLELEACKRLKSIPELSSSISYIDAHDCTALETVSTPKPRSSTNLCFTFSNCLQLIQTNLFRDIVETYSHYQGSYLRPLSFSMSLPGSEIPHWFNHQCKGFLVNVQLPQNWFDDKFLGFAICSVSNFKGAHNDASDLSAVCFCTFKGNHGEYKFSFHLLDWGFRTNRFLQSDHMFLGYVPWSQYRFSDGGKPVNERYYTEASFEILVENGVYAHDDYRTVIRRHCITSCGVRLFHGNYMEMQNLSITQPNSHHDSSEILLDTARKRKREIAGVTMQWKWPPAEEVFTEQEQEGSLSREGSLVGEGSSAGKRSSAGEGVLSILSSVATVESGANERDDPTIPNRTNRRRRTNLRNSATWIRDTNQLIDDGHAWRKYGQKEILGSRYPRNYYRCTYRMDQGCMATKHVQRISDEPVLYRTTYRGNHTCRPVSSTQDIEEFYLAY
>RC1G0552700
MEDDDWDLYAVVRSCKAVTTASASSSLPVVTAPNPVHHDDSSVPSWMWDWVKHEEVETHVPPVRFSNLEFRAGDGLEEFYQPFFPSPTIENTTATTTITTGTSSYAPAGTIIPNSSTSFISDFGGGSTSSGQHQHQLQQQQNNFMPANTNTSPHFNPGFAPVSGLGRFPEQQLLKPPKLETPENPEELIPRLKPVSLVGPAIPPMQIPPNLIRPRKRKSPVKKMVCHLAADNLSSSDLWAWRKYGQKPIKGSPHPRNYYRCSSSKGCSARKQVERSTEDPNMFVVTYCGDHTHPRPTHRNSLAGSTRNKAAATTSKAKDPESPSVQLVPAQGGDDDEQAANSNSGDGDKASEEAEDEEMEEDEDDEEFVVSSEDIFLGMKQLGRTGSGGSTLGSLAAGTSGDGFSTKQSNLGSSWGASCSSSAGATVSGGC
>RC1G0559900
MDMGVNWVQKSGIVNELTRGRELARQLQIHLNATSTLNPSTSSQTALTREMLIQKIISSYEKALSMLNSSSSAPMAVAVEQPHQQQPTFTVAASTGVVTIRMADSPPSLNGSPRSEDSDDHKDPSRKRKGLARWTKQVRVTSGMGLEGPLDDGFSWRKYGQKDILGAKYPRGYYRCTHRNVQGCLATKQVQRSDEDPMILEITYRGRHTCTQAASTSVATPPPKPMSPLPDQTPEPPQMNQQPQHNMLLSLPEGLRVITEGLDTSHDRRGELLFPSFNNNNYVGNFSPSLTMPTASTSGTNYFSVLSQQDFSGNQNLQISAAAESHDIISAATSASNSPTVGLDFPFAEADHQILYPNFTFDDPGFFP
>RC2G0013400
MAEHQSSDALKKNREEEDDEEFEEEEEDEDESDKEEENQSGIPSVELQSSGAESRDARFETLAVPQLTEKDQCAGFGVNSATNDGAQFQEPLGISHQEVLAAAPNQPAQGQIQNLQQLSTYPTSLSELSPTSVTQSISPAPSPILPEQRLSLQKVNGLCTPEEDKQISSDFKSISPVPLVKTSASDGYNWRKYGQKQVKCPPGSRSYYRCTFSECSVKKIECCNISGHITEIVYKSQHTHDPPRRSNCTREIKVASSAECVGNTVIEYPCEILNDSELPTTSKEPIQENPIPERKRQNSNDSDGNGDVMIKEEHINEPESKRRLKKSNSEYSDSLLKPGKKPKFVVHAAGDVGISGDGYRWRKYGQKMVKGNPHPRCMPVLSFVFFCSFCLTYF
>RC2G0198400
MAVDFMGYRNFSAKLEENAVVQEAASGLESVEKLIRLLSSQQKQEKYHSMDMDCTAVADVAVSKFKKVISLLGRTRTGHARFRRAPLPFTAPPQESVNPIDSSSTRVYHATPIQQIPAPVVMHHHGSGMEGTKDSSTTINFSSYSSAATTSFMSSLTGDSDSKQPMSSSAFQITNMSQVSSAGKPPLSSASLKRKCSSDTLGSGKCGASSSGRCHCSKKRKLRLKRVVRVPAISLKMADIPPDDYSWRKYGQKPIKGSPHPRGYYKCSSVRGCPARKHVERALDDPSMLVVTYEAEHNHSLNIAEASNLILESS
>RC2G0355500
MISACFVCLCQIAVLDPQHLLNGNYYKCSSAGCDVKKRVERDREDSSYVITTYEGMHNHDTPNCVQLQFNPAALVVDVDPNNVWTTLRASSQSSASS
>RC2G0360500
MTSTTSQAMLNQQGLFDQNQDQAPIQMGFFSYPPNNLTFSSLGCQQSLKALSSLPSSLGSDDHHAPSTNLSETLIPSLNTPLKHREAHITSDFGGSQLLSLQRSSANLWSWGDQVSECLSSKRSSGDIHDHHHVGLGVSAMKMKKIKAIRRKVREPRFCFKTMSEVDVLDDGYKWRKYGQKVVKNTQHPRSYYRCTMDNCRVKKRVERLAEDPRMVITTYEGRHVHSPSHDLEDSQSPSHLNNFFW
>RC2G0392200
MEEHPKFYRNTVFRDPQDAEPISENDPDSPSSGEETKVTTAPSPKGRGVQKKVVSVPIGDVEGSKGKGDGYPPFDSWTWRKYGQKPIKGSPYPRGYYRCSFSKACPARKQVERSCSDPRMLMITYACDHNHPMPTTKGSHPAALTTPVTAKSPITESELPDRVAPSEELTTFSSQVDLELSGNSEALLGDYGCWFNDLGTTTVLESSICVGHSDYVDVDVATRLEHEDEYLFADLGELPESSVIF
>RC2G0412700
MDYSSAAAYDTSLDLNTRPLRLFDDSPPIKKEVQSKILSDFGRELSAKEESGALVEELHRVSTENKKLTEMLTVMGESYNALRSQLLEYMSKNPEKELSPISKKRKSESSNNNNNNNSANNILNGMNNGNSESSSSDGESCKKPREETIKAKIYRSYVRTEPSDTTSLVVKDGYQWRKYGQKVTRDNPCPRAYFKCSFAPTCPVKKKVQRSVEDQSILVATYEGEHNHPNPSQLEASSGSNRCMTLGSVPCSTSLGTSGPTITLDLTKSKSNTSDTKSPKPRTETPEVRKLLVEQMASSLTKDPNFTKALAAAISGRFLQHDTY
>RC2G0539300
MAKGGGLSIDSDPIGYLSLHKPIVLNSFQDQYPNSSSTTHKQHLSGLSMDHHTHQARSPPPPQTLQFSVNLNCTDDNDDRENSPPQSDDNQRKVVDERDFFADNNNKAEEASTEKMDFDDGPSGMEFNVNTGLNLLITNTSSDQSVVDDSISSSMEDKRAKSELAVLQAELERMNAENQRLREMLNQVTTNYSALQVHLLSLMQNQKAENSVEVEEKKLNNGSGSQMVVPRQFMDLGLAANGDAEEPSHSSSDERSRERSGSGDNGKVGAGNVGDEGPAFDQEKKEFGRGISGREESPDQQTQSWGPNKVPRLNSPKEVDQTEATMRKARVSVRARSEAPMITDGCQWRKYGQKMAKGNPCPRAYYRCTMAAGCPVRKQVQRCAEDRTILITTYEGNHNHPLPPAAMAMASTTSSAARMLLSGSMPSADGLMDSNFLTRTILPCSSSMATISASAPFPTVTLDLTQSPNPLQFQRPPGQFNIPFPNPSQNLTNGPVSLLPQIFGQALYNQSKFSGLQMSQDMDRNAHPQQAQQGQQQNSLADTVTAATAAIASDPNFTAALAAAITSIIGNAHPNNNGNNSTTNNNTSNSSGNGNNSSKLQQQD
>RC2G0611800
MAAKHQDSISAPQPQRPVITLPPRPSAEALFGGGSGASPGPMTLVSSFFSDSGCDSEFRSFSQLLAGAMGSPLGQARPIVFGQNQNPVGKEGGGSENGGEKSSGFKQGRPMNLMVTHSPLFTVPPGMSPSGLLNSPAGFFAPPSPFGISHQQALAHVTALAQSNMQMQADYQSSLVAAPTESQTSNPPSNPNEASQQQTAPSTSELGSSMVQSSEASHPDKKYPSSHATDKPADDRYNWRKYGQKQVKGSEYPRSYYKCTHLNCPVKKKVERSPTGEITEIIYKGQHNHDPPQPNKRAKDGGGQNGHMDSQPKLENGLQRRVGDSNRSSEAVPERDYEHAQTAPVQNIDGVASEVALPHKTVTEPKIIVQTRSEVDLLDDGYRWRKYGQKVVKGNPHPRSYYKCTYNGCNVRKHVERAAGDPKAVITTYEGKHNHDVPAARNSSHNIANNNASQFKPPTVVAAEKHPLLKGREFGNNDQRPVLLQLKEEQIAV
>RC2G0629000
MPNSNSTAAAEETKVESFGCQEGHSEEENYELVNAKAEMNEVRKENARLKKTLEHMMKDYQSLQSRFFDILKQESHSKKATMSASTSHIKIEEAHDQLLSLCLGRSPRDPKNISDESRLVQVDHHQDLKANLTLELGSKLQLPTELVLSGPIPENSSEEPKEAEASPSSTKTPRTIGSEDDEASQQANAAKRARVSVRARCDTPTMNDGCQWRKYGQKIAKGNPCPRAYYRCTVAPACPVRKQVQRCVDDMSILITTYEGTHNHPLPMTATSIASTTSAAASMLLSGSSTSQLPGLGSSFGLFDNSRQQQLYLSKFSSSPLLPTVTLDLTSSPSPSSTQYRTFRPSVSFCSSESNINLPTSWGNGYPKFGTPFDRKNQECFQPNHQPSSQVSLTETLTKAITSDPNFKSVIAVALSSMVGGGAASYGSQGVGERLGQHLTQNAKGSASSIFNSLSSSGSQKGNLTLLQPPLPFPESKSTSSSPAIRDKSL
>RC2G0684800
MDTYQMFFPGSSAASPSSMAALSSPNMGNPQVLLYSSSGTTNFGGESSSSTHGFLGSTGTENQVTNGRQLVVKDDDDRYSDDRAANHDHSPPAADNSGKVKKKTRKPKYAFQTRSQVDILDDGYRWRKYGQKAVKANKFPRSYYRCTYEGCNVKKQVQRLSKDEGIVVTTYEGMHTHPIDKPNSDNFEHILTQMQLTNYTS
>RC3G0073600
MDEQRCDLKHLHSDQSFLGLGSSSDHRLVESPIKEETLFKEIKEVDFLSNNRLPNQPAPGHAELTTLQLQVELQREHEENQKLRTMLDQITKSYNGLQAQLRMIRLQDQLQTCAEDSNLDPKLSFLHDDQSPKSSSHHDHDQEQVLAVTDHDQVPLRRARVSVRARSEAPMISDGCQWRKYGQKMAKGNPCPRAYYRCTMVAGCPVRKQVQRLAEDKTILITTYEGNHNHPLPPAALSMANTTSAAAAMLISGSTTSKEAHHHLTHPTGLFSSLQPLYGSSMATFSTSAPFPTITLDMTRTPNPNPNPMQFMDSSATFPNPLQGNSHPLIGHPNPTVRWLRQ
>RC3G0073900
MLDQITKSYNGLQAQLRMIRLQEQLTVLVILGSGSIVHRVGCFVKKKNKLNDYGVKQICAEDSINLDPKLSFLHDDQYPKSSSHHDHDQEQVLAATDHDQVPSRRARVSVRARSEAPMIRDGCQWRKYGQKMAKGNPCPRAYYRCTMFAGCPVRKQVQRMAEDKTILITTYEGNHNHPLPAAAISMANTTSAAAAMLISGSTTSKEAHHHLTHPTGLFSSLQPLYGSSMATFSTSAPFPTITLDMTRTPNPNPNPMQFMDSSATFPNPLQGNSHPLIGHPMCLNFPQHNHAALTPAAMQLAEQPHGSMVETITAAITSDPKFTTALAAAISSRMNNVENINAGLHGNTNGISSLNSNGNGVAQHYLAPHSFLNPVPLSPPPNPACMMHGVYMQ
>RC3G0086500
MEGNTRSSSFSETTADYSYPFPGMFDFSQGDQKDSLGFMELLGTQDFCPANSLFDLPQITTPQVLPTTSIDMAKEYSFNPSTPNSSSISSASSEAVNEEPHTDNKAAADQQEEDNGHDQPKPKKGLKANQKRKKTTEKKLREPRFAFMTKSEVDHLEDGYRWRKYGQKAVKNSPFPRSYFRCTSASCNVKKRVERCVSDPGIVVTTYEGQHTHLSPLLSPLMLPPPPPPPPTTAPNSCNLGFSTPNGTNWSFLNERWFCSPAGGSALMTDHGLLQDIVPSNMLKQG
>RC3G0244800
MDIKEAERVVIAKPVASRPTCSSFKSFTELLTGAIDASPSNVSSETAVPAIRPKTVRFKPTATHPVVGLVSPQAETPGAALSNSAEKVSKSDNKSTVVYKPLAKVVSRATVTALANLGNFNTSQQQPQSSVGVGVVLHPNREKCFKTQLISNLYQKSPSCAETCQSTEPVKIVPQNMEEDAKNIPAAANSDRPSYDGYNWRKYGQKQVKGSDYPRSYYKCTHPNCPVKKKVERSLDGQIAEIVYKGEHNHSKPQPPKRSSSGTQGSGFASDATGQDNNTRLWNSHLNEKNEGSEGRVEDQNEVGVPVHSYQSKSIVHYDPLATGALNAGGATPDNSCGVSGECEEASKGVEAEDYEPRSKRRKSENQSNEVGILGEVMQEPRVVVQSSADSEITGDGFRWRKYGQKVVKGNPYPRSYYRCTSVKCSVRKHVERVSEDPKAFITTYEGKHNHDMPLRTSNPGASSEKDTQPPPTSKEKP
>RC3G0261500
MEEAMSTNWPDGLEEELVRELLDNESPFFVLPEEAVEYPQMSVSNKEGLNRFVQNVYSGPTIHDIETALSVTTGITVQPQELSQARLSILERGLSKVEHKYTLKIKSCDSGMADDGYKWRKYGQKSIKNSPNPRSYYRCTNPRCSAKKQVERSSEDPDTLIITYEGLHLHFAYPFFHLTQAQNPNPPTKKPKKRTLAAQPEDHEQEAQESPRSVTPDPEHDLQPGAFTDQPQEFVEEERGSQGLLEDVVPFMIRKPSSASSNSSCCSYRSPPTSPPSLSWPSYFDVGINHSIG
>RC3G0301700
MTSSFTHLLTSNMNMNNFDQDRTGSWSWGLSERSTEAEIPKFKSLQPPSLPLSPPPASPSSYLVNNPGFSPTDFFSSPMFLAHSNTLPSPTTGAFSSQIFEWMNTPKENNSQQGAEKEQKMFADFSFQPATSSSSFTVQQSSSSMVSSVEESLKSQQQQSWGFNNPRQEESVAEKTEVKSEFAPTQSFNAAPKSDYTHSTQYVREQKSDDGYNWRKYGQKQVKGSENPRSYYKCTFPNCPTKKKVERSLDGQITQIVYKGSHNHAKPQSTRRSASQQQSLQTSSYGISDQSASTISNPKIEAVTLQEDSNSASMGGEDEFEQNSPISNSNGADDDTEPEAKRWKGENANETYAAPGSRIVKEPRIVVQTTSEIDILDDGYRWRKYGQKVVKGNPNPRSYYKCTSTGCPVRKHVERASHDTRAVITTYEGKHNHDVPAARGSGGYGASTRPASDANSNSNVSVAAVRPLALPNHSNNLSYLSSLQKQPTSESQAPYTLKMLQNTGSYGY
>RC3G0309600
MEWTWPESVSSNRQRVVEELVQGREMVNQLRRCLSGDVRSAEGLVTKILGSFTNTLRILNGSEEAKEELISQIQANSPTSTVTASGSGSAAAGTDSLSWDALDDAVKSEDSNEESYKSTEKFKDRRGSYKRRKTSHSWTKDTLDLVDDGHAWRKYGQKMILNTRHPRNYFRCTHKFDQGCKATKHVQRIKDEPQLFRTTYYGNHTCTDYLRAPELILDSSSSQDSSKNMIRFDNTNNDFTRKQEHPFFSSFTLIEKESVKEEEMITPINDHDHVIHHNQQLSSCDYLMSPGLGVFESSASTIAYDHEDVISRIMVGYFDDEVDLISI
>RC3G0309700
MESLECTWPASWNLQEKMKEELVRGHELANQLHLVVRNGDCESAKSLATKIVCSFTNSLSLLGGNHDSKGKHIQANTSSNTVALPTLVDSSSWVALEAIKRTKMLINSRSSSKKRKTSHSWSRDAPDFIDDGHQWRKYGQKQILNASHPRSYFRCSHKYDQGCKAIKQVQKVEDDPSLFRTTYFGNHTCKHSILKAPESILDNVSGGSPREESNSKFMITFENNNNFPYEQEHPFFSSYSSTERDIIRSNHVASSRSSSLSCDYLVPPDQVMVFESSEPISRLPTMMELHSEDMITFENNNNFPYEQEHPFFSSYSSTEREIIKSHHVASSQSLSLSCDYLVPPDPVMVFESSETISRLPTMMELHSEDMVYY
>RC3G0392200
MEEVESANKAAVESCHTVLNSLLCKPKNDIQSKSLGVQTEEAVVKFKRVVSLLSHGRRIRKLKKKLDSSLPQSLFLDGPNYRSDISSKTLQLLPATFPQNLHTQNQKVFLGNPVLDMSIKLPLQIAKPKPLQQLHRLQVHPQQFTGINLAFNKPSTTPSLSNAASFISCLSMDAGGVANYGSNSFRLINGSVPQSSDQISQQQRRSSGAEQSSSVKCGSNDKCPNSRKRRLRVRRSFKVPAVSQNVANIPGDEYSWRKYGQKPIKGSPYPRGYYKCSSMRGCPARKHVERCVEDPSMLIVTYEGEHKHSQSAHQ
>RC3G0414600
MEQANDVVVAENKAKYGGGGGSVSIAERRAAKCGFNAERINTARFRRTNTSPLPSPVERSPCHLTIPPGISPTALLDSPMMLPNSQALPSPTTGTFPLLPPSDDSSMLKSATNEDVRRGSGFDSSFMLKSQGDPKYLPGYSGFENQGSNVDYQALVLEQQPMDFDFPMEFPEEVNAKHYAVDPSNDVKNLNSVVMNESCVDLQMPHSSLASFPKEVIHGEDVGTHQLLEGDHKGYPSLGMARNSEDGYNWRKYGQKQVKGSEYPRSYYKCTHPNCQVKKKVERSFDGQITEIIYKGAPHNHAQPQPNRRAAASLGSAFSFDEMSEMGEGNRTSVKVDSDSLWAKIQSGEDIKSGYDGRLDGLERTSSASVVTDLSDPLSATQGKSPGIFESVDTPEFSSTLASVDEDDQATLRSISLGEDADNEESDSKRRKKDSCMIETSIASRAVREPRVVVQIESEIDILDDGYRWRKYGQKVVKGNPNPRSYYKCTSAGCLVRKHVERASHDLKFVITTYEGKHNHEVPAARNSNHINSSSANGHPPTQSALALSRNTNIPKPETQVQDLAPHFDRKPEFHDEYLRPTYLGNFSNDLKYGATSIYQMKFPPLQNAMPYGSFGLNAPHHNVAHQAGSVASIVPDFSMSLPLNLPPSGNLGLAGFDFNNGKSVYPVQPYVSGQQLQENDLRYLKPKQEQKDDGLYDACSLPIIDQGNASLSPSSSLLYHRMMGSYSS
>RC4G0097500
MAIDLVRFSKIDDRTAMEEAASAGLQSMEHLIRVLSSQTPSHNNLDCGEITDFTVAKFKQFISVLNRTGHARFRRGPVKQPSDSTTTSSPPPPPPPNPVPPKPQVTLSLETGNPNTNTNTNTHSKSKDCLTLSPPMSTTSSFLSSITTGDGSVSNGKVFSSAAFPPAPAFSAGKPPLSQSHRKRCHDELATKTTSSGRCHCSKRRKSKVKRTVRVPAISSKIADIPSDEFSWRKYGQKPIKGSPYPRGYYKCSSVRGCPARKHVERAQDDPTMLIVTYEAEHRHPHPQQSNSVPAGVVGLVFQSA
>RC4G0308300
MDGRQELRNNTTTTNRTTLPPSSSSSAPMANSALFSDHEIPMIPNSTFSSLSSIFDSEPERGYLGFMELLGNTDFAPVVDFGTQTTPSDSLVTMMMPPQQQQQQTQALPSPVSSTVPESGTNSEALNSGANTAPTTPNSSSISSSSNEAHAANNNNEEQTTTKAGDEEEDADQDPDKTQKQLKPKKKNQKRQREPRFAFMTKSEVDNLDDGYRWRKYGQKAVKNSPYPRSYYRCTTAGCGVKKRVERSSDDPSIVVTTYEGQHTHPSPITPRGSMGMAPLPSELSGHLFTGAGSGYGVPHHYQHQQQQQQHLHSYIYNSSPSLNITTTTSSAPSYGFNPASCHGLFQQRYNNTGGGHSSNLAASNLLRDHGLLQDMLPSQIRKETKEG
>RC4G0344000
METYPTFYSSSSTTPPAAASSLSLNMVNSHPHHAYSNDQYQASNNKSNGFLGLMSEMEVSNSINSMSSISQSMKSFGEGESNTAVRAGMKKGEKKIRKPRYAFQTRSQVDILDDGYRWRKYGQKAVKNNKFPRSYYRCTHQGCNVKKQVQRLTKDEGVVVTTYEGMHSHPIEKSTDNFEHILTQMQIYTSF
>RC4G0422600
MDGDKDTRDPGLTEFPTEPSWDSPYFFSNDRDTTVLSEFGWNFSPDHQIGADDRSDLAGSSTTTTLAEQLPERSSNTNSDPAPVVGSVSSSSTEDPPERSTGSGSGGTPPPETPSSTTKVNKKKGQKRIRQPRFAFMTKSEVDHLEDGYRWRKYGQKAVKNSPYPRSYYRCTNSKCTVKKRVERSSEDPTTVITTYEGQHCHHTVAFPRGGGGVNIISHDQSGFAAGSQLMQLPPVSQFMHYPTSIQPRSQISPTHNLTVGGSQSHRLVRAGGTHYHHDQAAGGSQCIINPNHEPLRVVPVPTDEGLLGDIVPPGMRNPFDG
>RC4G0425900
MAGNEEEHRQPPSTSSSAPSSRPPHPTITLPPRTCFETMFNNNNSGTGGNTGAGLGFSPGPMTLVSSFFSDGEDCKSFSQLLAGAMLSPADRAAFPPLEDRNSGDDSSDFRFKNGPAGMSIGPLSPMFPAGFLDSPGGLFSPGQGAFGMTHQQALAQVTAQASQSQSYTFHIPNEHSTSMTQLPIFTSSTTPPQEMPSEIPDSGVTLKESSDISHSEQRSQPSSLTVDKPNDDGYNWRKYGQKQVKGSEFPRSYYKCTHPSCPVKKKVERSVDGQITEIIYKGEHNHQRPQSKRPKDSGNQNGNVQVNHDLASQVHGGNLNKSKEGTYSMSKLGQESSQAISGTSDSEEVGDAETKVEEKDEDEPAAKRRNMEVRHSEPASSHRTVTEPRIIVQTTSEVDLLDDGYRWRKYGQKVVKGNPYPRSYYKCTFQGCNVRKHVERAATDPKAVITTYEGKHNHDVPASKSGSHYAANNNASNLRSGNPGTEKHASVSKMDPRNNDQQHVARLRLKEEQIT
>RC4G0438700
MEMEKSLLGNSVMEENRMKSDGDDSEGASKDINKGGDVEEIAEGKYNLKLQPSPTQKDRAQSKHKQEADDELELAKAEMGKVREENKRLKVLLSQIVKDYQELQMHFLDVIQKEETNKKSMDTSSTADHQGTVSAEADELVSLSLGRTSSSTSTHDHQLRKDHHEMMKKTSRDDYYGVMNEAGLALELGCRSFEPAAADHETMKVNSSSEINSSAADPKEDEVTKIWPPGKMLKTRDDDVSQQQTHLKKARVSVRARCDAPTLNDGCQWRKYGQKIAKGNPCPRAYYRCTVSPSCPVRKQVQRCAEDMSILITTYEGNHNHPLPMSATAMASTTSAAASMLQSHSSTSQQGLVNSTTAPISTSTSNLHGHGPNYFTNCLSQNSSRLLPQSQFYFPNSSISTNNSHPTITLDLTAPSPSHFGLRFPSGLPRYSSSTSLNFSSSSSSSFDHNTLLQTPNWINNPAAAGYFNYGTVLSHQNRMNQAVGGSSLNNGKQPFQEPNFYQSYIKNSQKAAPAPPQHHLFTETLTTATKAITSNPKFQSALAAALTSFVGANGGTSGAVRETSHIVNGSSSTESSGLKLKWGESLTPINPIYPSTQKGIGCASSGYLNKSSSPLN
>RC5G0023800
MDKGWGLTLDSDSLGFFLNKPPPSADPPPNKRTNPFGGGDRMFSGIEFPVKSRPADENRVAVDEVDFFSDKNKNKNDDQELKASNNTSVSVKKENWSGLDAVNTVLHLVTVNTGSDQSTVDDGVSSDQADNKRAKNHELAQLQFELQRMNAENQRLKEMLGQVTDNYNALQMHLVAVMQQQQQSQAAADQTSQDHDQNIEGKSEEKRHEIGSSGSLVPRQFLNLGPREETKADNEVSNSSSEARTRSASPQNNVSTNGKRVGREESPESETQGCVPNKVAKHNSPPKPIDQATEATMRKARVSVRARSEAPMITDGCQWRKYGQKMAKGNPCPRAYYRCTMAVGCPVRKQVQRCAEDRTILITTYEGNHNHPLPPAAMAMASTTTAAASMLLSGSMSSADGIMNPNNLLARAILPCSSSVATISASAPFPTVTLDLTTSPPLQFQRPQQGQFQLPFPGQPQNFGPSASNPQLPQGFGQALYNQSKFSGLQLSQELMNSTLAHQTQQQKQQQPQQGQPSSFADTVSAATAAITADPTFTAALAAAITSIIGGSSHPNNNNNSTTSNNSNGGNNNNNKINSFPGN
>RC5G0107600
MGSPTFFNKHFMSDIDHDDYNNNTSSTPENSSGSPPPPPPPAFNDVVYSKIASSPKKSSRRAVQKRVVSVPIKENSNTNTPPPSDSWAWRKYGQKPIKGSPYPRGYYRCSSSKGCPARKQVERSRVDPTTLVITYSSEHNHPWPASRSHHGTKPGIKAETREEETAAGQPEPDPEERRFAADLGGDEESSLVIIPSVVDEFGWFADMETTSSRVLESPIFAESGGGADTDDVAGMVFPMGEEDESLFADLGELPECSLVFRHRRVGGGGVGPQAQIWL
>RC5G0121300
MSDHHHEPKDLYYHDLFQYDHGQLNGGMIMNNPKVSGSSSPAYNNLLQGFDVPSYMNTSFTEYNSLATAFGLSSSPSDHEVFSSIDEGSHQKPVDNLGYLGGGGGHVSSDGEVHVTPNSSVSSSSAEAGAEEDSGNKSKKDRQQPQPKGSSEEGGDVHSPKKSSKIVKKKGEKKQREPRFAFMTKSEVDHLEDGYRWRKYGQKAVKNSPYPRSYYRCTTQKCGVKKRVERSFEDPSTVITTYEGQHNHPIPATLRGSININAAHHHHALFSPSSMYASAAPTTSSSGPSFPQEYLFQMATPQMMMRNDGGGAGPGGIYSSRNVNFPQQYHQLPADQYGLLQDVVPSMFFKHEP
>RC5G0166100
MCSLSMPIGMENYQGDLTDILRAGAATGSSSSSAYHSETMNSDSWQFSSDDNYSMKFSTSMAMEEVEDARDNFGDPFSSYIRDPLLHELSSTSTGGFFSSPNSTPEMNISVDMEARAAPFGAHVPGHHHQGEVTKRPCNNIFSRMLQISPGKLGGDVAGCDSVAVLGSPRGGGGGGGIKAGPGGVMVGSDMINANSSKGCLLENTGVGVQISSPRNPGIKRRKSQAKKVVCIPAPAAANSRPTGEVVPSDLWAWRKYGQKPIKGSPYPRGYYRCSSSKGCSARKQVERSRTDPNMLVITYTSEHNHPWPTQRNALAGSTRSQPSKAGAGSKTSPNTAHHQKPDSPAKEEQKAAADSMNENNHVLSPVNATVGSSSTVKEEFEDIEKLQLELDHHDPHHQHDSDHHQFSNHDQVFPYRPSMPEQSNNQSEDFFADLGEIEADPLNLLFSQCFTADEQQKGGNKAALDPFNLFDWSGDQNTNTPNNNPSFGHEAKRHL
>RC5G0356900
MDPAASDHSIHSSRIEHVLSPATADGKRVVHDELDFFADHHKGCLKETDQTLEVKEDMAHENHLDTGLNLLTTYTSTSDKSSTDDGSTSHSMEDHKQTISELEVVQAELGRMNVENQRLRVMITQVNNNYKSLQVHLVEFMQRQQNQSVQQHKQIMNNIVPRQFMDMGRAANITHHEKNELVSHSSLDMVRSNNDCSLSPPIVESMDHCKSTVHRGSKRTSAGAEDSPERQEFQAGSPGWVPKKIPKLNSGDADVDHQASEETMSMIKKARVSVRARSEASMISDGCQWRKYGQKMAKGNPCPRAYYRCTMGTGCPVRKQVQRCAEDKTILITTYEGQHNHPLPPTAMAMASTTSAAASMLLSGSMPSADHHPHHALINSSSNTFLQRTAIHHPQLPNCPPSFATLSASAPFPTVTLDLTRSPATSSETMALNQLPNFSQNMPLPHALGHALCNNESKLSLLDGFRGLDATSNHSILADKVSAATAAITADPNFTAALVAAITSIIGNNVHSNNNTNSSNITTRNSSDDNT
>RC5G0388800
MDSTAPECPPPPSDELDPGLTDFHPGSDPAFSTSRSSGGGAKYKLMSPAKLPISRSPCLTIPPGLTPTSFLESPVLLSNMKAEPSPTTGSFLNPKMVYGTANSTYSATMVCSDERNSGSCSSNQSGLPAPVHMVSSGASAPVEGDADDISQRANPNSGVQTSQFDHKGSGPSVSSDDGYNWRKYGQKHVKGSEFPRSYYKCTHPNCEVKKLFERSHEGHITEIIYKGTHDHPKPQPSRRYNTGAMMNVQEERSDKALSLTGRDDKSSSMYGQMSCTNEPNSTPELSPVRGNDGSVEGTGSLSTRILDEVDDDDPFSKRRRMDVGGIDVTPVVKPIREPRVVVQTLSEVDILDDGYRWRKYGQKVVRGNPNPRSYYKCTNAGCPVRKHVERASHDPKAVITTYEGKHNHDVPTARTSSHDTSGPTPVNAPSRIRTEENDTISLDLGVGMSSAAENRSNNHLRLHSELAERQTHPSSNFKAVQTTPAPSYYGVLNSGMNQYGSRENPSESRSIEIPPLNHSSYPYPQNMGRVLTGP
>RC5G0389100
MDVGGIDVTPVVKPIREPQVVVQTLSAVDILDDGYRWHKYGPSSTSSSPSPAPRISRLRTSLLGFSITPRSYYECTNAGCPVRKHVERASHDPKSVITTYEGKHNHDVMMSQVQGLVAMTLWDQQP
>RC5G0399700
MEIFCGLQKVGTGFLCLYAFLYCSLFPLNACNENEIVNRHSKALENKEMHRMKLTSNILMLIFTVIFIAKIPDFGLRIAERLSLWTKQVRVSSGNGMPLGDGHIWRKYGQKEILGAKYPR
>RC5G0618300
MASSSGSLDTSANSHPSNFTFSTHPFMTTSFSDLLSSGADTTNPIATVTRNSGYGLSDRIAERTGSGVPKFKSLPPPQLPISPPSVVSPSSYFAIPPGMSPAELLDSPVLLSSSNILPSPTTGSFAAQAFNWRTNSGSGTNNNNNNRSVKEEHKNYSDFSFQTQTRALPTSSSAIFQSSNSSIQTVCNVFDEFTYISPLFLFLDWLILANVIVLFQAQEQAWNNYLGPPKQDNFSSGKSMVKPEYGSSVQSFSSEMGTNMQSNNNAQPNSSGGFQSDQYGNYNNNSNNNQLQSHQCLNRRSDDGFNWRKYGQKQVKGSENPRSYYKCTYPNCPTKKKVERSLDGQITEIVYKGNHNHPKPQNTRRSGSSAASSHAIQASNHTTNDIPDQSFGSHGNSQMDNSIGTPENSSNFSNGDDELDQSSQRSKSGGGDEYDEDEPNAKRWKKEGDNECISAPGSRTVREPRVVVQTTSDIDILDDGYRWRKYGQKVVKGNPNPRSYYKCTNPGCPVRKHVERASHDLRAVITTYEGKHNHDVPAARGSGSANRPLPSHNTNNNNNMNNNHNVPTAMRPMTHHSTNNAANNNPLDNLRLPTSEGQAPFTLEMLQSPASYGFAGFDNPMGSYMNQTQLNDNNIFSKTKDEPRDDAFFESLLC
>RC5G0639700
MAGMDDNVAIIGDWVPPSPSPRDFFSSMLVDGIGSRSFLESPSSNKAEEFWSREGNTNGKNLSQENGTGDEITAMGSFSEYKSNSRGGLVDRIAARAGFNAPRLNTESIRSSDLSLNSDVRSPYLTIPPGLSPTTLLDSPVFLSNSLAQPSPTTGKFPFVSNGHARNSTLMTEAADKANFFEDMNTSFAFKPLGESGSFFLGPTSKQSFPSIEVSVHSENSSQSMEPTKVQNQNANNFQLQPDFSRTSTEKDNGANTVSADPRAFDTVGGSTEHSPPLDEQPEEEGDQRGGGDSMAAAGGGTPSEDGYNWRKYGQKQVKGSEYPRSYYKCTHPNCQVKKKVERSHEGHITEIIYKGAHNHPKPPPNRRSGAIGSSNPLIDMRSDVLEQGGPQTGADGDLVWASAQKATGGAPDWKHDNLEVTSSASAGPDYGQQSTSMQAQTGAHLESGDVVDASSTFSNDEDEDDRGTHGSVSLAYDGEGDESESKRRKIEAYATEMSGATRAIREPRVVVQTTSEVDILDDGYRWRKYGQKVVKGNPNPRSYYKCTNAGCTVRKHVERASHDLKSVITTYEGKHNHDVPAARNSSHVNSGPSGNMSGQASGSAAQTHPHRPEPSQVHSNMARFERPMSMGSFSLAGRQQLGPPQGFSFGMNQPGLANLAMAGFSPGQHKVPVLPVHHPYFAQQRQVSEMGFMLPKGEPKVEPMSEPGLNMNNASSVYQQLMSRLPLGPQM
>RC5G0738400
MSETDHHDEDDQIYGEGEEVQDNTSSRGSNKLVIPEDGYEWKKYGQKFIKNVGKFRSYFKCQNSNCRAKKRAEWSSSEPDELRVVYEGVHNHTDNNASSAGSASHSQQPDSSSSLNPSTDANRYDLYTQVFGNQSFSKWDKKS
>RC6G0390400
MEEVEEANKAAVASCHRVLNLLSQPQDQVQFRNLKAETGEAVFRFKKVASLLNTGLGHARVRKLKKLQIPFPESVLLDNPNCTTDHHSKNPHFLQSRFAENPTQDLSLNVRNSLSLGNPSLELSTNGKTPIQLQQALPAHYHFLQQQQQHQQQQQQQRLLLQQQHMKQQAEMMYRRSNSGINLNFDSSSCTPTMSSTRSFISSLSIDGSVANLEGNSFHLIGAPISSSDQNSQHKRKCSARGDDGSAKCGSSGRCHCSKKRKHRVKRSIKVPAISNKLADIPPDDYSWRKYGQKPIKGSPHPRGYYKCSSMRGCPARKHVERCLEEPSMLIVTYEGEHNHPRIPSQSTTT
>RC6G0452400
MEYPHTSSKEKQVDQQGDSLEEDLQCVRKENEALRFLLEAMSRKYTRLESQLQLIRLDLQQNKSSTHDDHDHHEMTTTGSGCSSYDIFDPTANKRARTTAFSHCDHQQHHHFPVANKTSQFLVRTDSKDNTLIVKDGYQWRKYGQKVTKDNPSSPRAYFRCSMAPTCPVKKKVQRCMQDKSILVATYEGHHNHDIINNSNSLRLGQIISSSSSSPPAPAPHNQIMSVDFPPAVVHGLLQSSSTSTAADPITMRSPPSRREPITLDLTLSGSKSKSNQEENRPGRGSPAGTTSTSTSTSTSTTDQTCENEKIQEYVTYLTKDPNFTVALAAAVARSIKTDQPARNP
>RC6G0452500
MDSSTWVNTSLGLNLVANDSLQAMDEGQPPVPTITKKVGEFEGEYDIFESNLRSVKQEAGAGGSVLMAQELNRISLENKKLTEMLTVLCENYNSLEAHVKELMTTKQLASENESMILGNNCLIKKRKSPVDDHQDYCNNVNMIGFTTNTSTGETSSSDEEAYKRPKEMSNVNLKISRVYVRTDVSDTRLIVKDGYQWRKYGQKVTRDNPSPRAYYKCSFAPTCPVKKKVQKSAENPCLLVATYEGEHNHILPAEPQVITIDHGDHQGQGRNLITTALPLRHDHSSISLAPKRSSSPSSSPTTVSMSMSSSSVLDSSTEPGSSFGYKPNQGRQASDDIYEEKATTFQQLLVQQMASSLTKDPNFTTALAAAISAGRFNILDQPHPHPPIPKW
>RC6G0537800
MAVEMMSFPKMEDQKAIQEAASQGLKSMEHLIRYLSHQQLSNQPSSRVDCTDLTDHTVSKFKKVISLLNRTGHARFRRGPVAAVPAHHHHHHQFSSSSSSTSLPFPPSQTLSLAPAPVASPAIAPPAPVKAPETNFAHSMTLDFTRPNALASNPKCTDIEFSVSSSSSFMSSAITGDNSVSNGKLGLFIAPNPAPAVSGAKPPLSAAPFKKRCHEHDHSDDVSCKLSGSGSASGSGKCHCSKRRKNRVKKTIRVPAISSKIADIPPDEYSWRKYGQKPIKGSPYPRGYYKCSTVRGCPARKHVERAPDDPAMLIVTYEGEHRHAPDNMSGGVGMVFEST
>RC6G0567000
MAVDLMMGLVDSFAAKMEENDVKEAASAGIQSVEKFISLMSSSSSTPESAAMEYKAVADMAVNKFRKVISLLDRGRTGHARFRRGPVTTTSPQSPLVLTKETEQSSFQFQEALNTKTEQSQSSSAFKVYCPKPVLRLPPLPKTSTSFHFSATPAVSGSNSFMSGDGETTTLQHSVSSGFQLTNMSVSSAGKPPLPSSSLKRKCHSVDDAAALRCGSSSSRCHCSKKRKSRVKRVTRIPAISTKMADIPADEYSWRKYGQKPIKGSPHPRGYYKCSSQRGCPARKHVERAVDDPSMLIVTYEGDHNHSQAVTEAMAAIVLESS
>RC6G0593600
MSNNNFNRSVQTPENDFSDQPNFDEYLMFDDWLEEDHNYVASGSAQNSVNQVNDDDSGGSSSQLGGSTTNENGSVLERQQVKERVAFKMKSEVEILDDGFKWRKYGKKMVKNSPNPRNYYKCSCEGCPVKKRVERDKEDPAFVITTYEGTHNHRTV
>RC7G0040200
MEAAVKKSYHGDQEQEEKRVVLLESRTATALDDDHHGEGRYSREELVIKAGNEGAGQENNEMKSSSPNQKDLSCGKQISTTSNIKGSSSVEPDHSVASNSSSLKEQDYQLESARAEMGEVREENQRLKKYLDRMMEDYQTLQMQYHDIQQKAIKSSKDDNATNNHQDDDESEQLVSLSLGSFSSKRKKVEEKNKSPSTQEGKEKDTDDEKSLSLGLDCKYEAPAKSSSATTDQVPLSNPSPSSSVEEVRKEEAGETWPPKKVLKTMRSIEDEVAQQNPVKKARVSVRARCDTPTMNDGCQWRKYGQKIAKGNPCPRAYYRCTIAPSCPVRKQVQRCADDMSILITTYEGAHNHPLPLSATAMASTTSAAASMLLSGSSSSSSLPGLNPSAGATTAAADLRGYNYYVSDNSRSRFYIPNSSMSSSLPTITLDLTSNPSSSSSSQLNKFASSTLNSAHQVPYPPTSLNFGSSDQSNNTMPWTNSGFLSYGNGTQLPYNNKNPIIGRQQQQPMQNSMYQNYMQKNNPTPQQFQLPDPIAAATKAITADPSFQSALAAALTSIIGGSSNGGSGSSNNNQNAGGDHFNNIMAQKLKWGEHFPGISSSNGPTASSYLQTAIKGNNITGCASSYLNKPNSSSVNISQPGSLMFLQPPNSLPFATHKSASTSPSEDHKS
>RC7G0092000
MRNVQENLLLGRNHSDKQDDLDKKMSELLKVHQEVLKAQKEMFDMMRVQHEAVHEAMQRIRADAVQNVQGETAPAPAPAPALRIVFWVLYDVVIQVKVKNIMCKRLLQEFKSTLDFLKPLIEEMAESNKLLHLPEQEQEKFIIQMREGVELIGKCSKVSKWHSYKKYACTNKLLKLDESLRGLFHKMSMQIAIHVKEGLISISSMEAMIKKIEESGVIQNQSQVVLTKPQPPLHEAGLDVLDTHGSKDVEGTGDDLNEKEVGVKQIGRDGTRQNEKEIEGLSEVPENSSPKTTLDVQGTKDINESLDSESVHIAQTKQSQGTRMVEAPVAESYKFPFLMVESDVYLRELKKKIFEDQVAMLVITGPAGCGKTTLARMFCEDQEVKMKFKNIFFVHVSENPRLDFIVQQLYEQKDSVVLELQEDAVNWLQQFLKETGGDPSLLVLDDVWSGSESLLDKFDGLRTSMHKILVTSRSEFPRFDCYLENLKSLDDEEEMAHLKGKVVAAVRATGDYPERVGKPICEYYLKTGTCKFGPSCKFHHPKQGIGYLSSLYGLTQLSSPTHALERPYTSVVPSSVGPSSSSPNEQAFPERPREPECQHYLRTGYYKFVPSCRYHHPRDQIAPRTNCLLSPVGLLGNSGSNAWPSFSQVSLSMEDFQTSLDLKLNAQHSLLQTPMSPCVSISRRISSNDKSSQSDVEDKSELDEIQSQISGVTVPESLHDPLESKDQCPMNVNNTLEYAASGTTPNSVNVDGQSVTCNSSEIGSISQKQGVKEKVAFRTKSEIEILDDGFKWRKYGKKFGKNSTNPRNYYKCAYEGCPVKKRVERDGQDPSYVITCYNGVHNHTSLGKRTQRVPASHPQPLPFPLPIGKEESFTFDHLADDNQEESVLFDHLADHIQ
>RC7G0119800
MEHNQIRFFGLSPSLASPNFSSSTASSIPQLFPHVHSSNAVPMDKCGTSYSSVNKLKSITKDSGDKETKKHKIAFQTRSQVDVLDDGYRWRKYGQKTVKNSNFPRSYYKCTHQGCNVKKQVQRLSKDEEIVVTTYEGIHIHPTENSDETFEHILSHMRKTVKDGIK
>RC7G0169900
MDTASKSWEQKSLVGEIIQGMELAQQLRLSLSAASTSSETREFLVQRILTSYEKALLLLQLSGTPQTSHVDAKSIVLQESRMSANTSPCGDDYNHRSFKDHQDLHEISKKRKIMAKWTDHVIRVSSENGIEGPHEDGHSWRKYGQKDILGAKYPRSYYRCTFRNTQNCWATKQVQRSDEDPTIFEITYKGKHTCSHGSTSVPPPPSPEQQEQKRHKRENISEPQQSQVNQMSFPTNLRVDTENLEDREMMASPFAFTSTSFGCMMNGDDFLSPMFDNENFFSNFSQHLLSPATGESNYHLAPPSQMRNIAANGQLSESDHTEIISATNSSTNSPIPDMDFPLDLVEFDPNFQFDTPELF
>RC7G0182000
MENWDLQAVVRGCKNNLEGLTHTMEFSQSSCFGFAPVTIEEDDEIFQAFPQLFEATTALDELEELYKPFYPILQPISPPTIPIASVSVPQEVTAEEKEPKKLKSVKESSPMSKRRKNQSKRVVQEVQEKDLFSDVWAWRKYGQKPIKGSPYPRSYYRCSSSKGCSARKQVERSNSNPELFIITYTAEHNHVHPTRRNSLAGSTRTKFPKSQKKEKSKNEFVPVKEEAQRLPEEDEVSHESVMDMMLGDEVVPGFEDFDQKLEELSELMAEPVMADGFLL
>RC7G0237700
MNPGLDFKLHEVAKTSLQHAHHLVACMSDNNQERSVQEVSLVAQDAVKEFRKLLSLLDGSMSSNHKRIRKGPLPKSGDINQDEMMDSSPNCSSSHIKTHDRDHQPCLVTHFFSSLQRDQAIANYDQSSVVLPSNIVMGLNQFSQKPSRTSVISMDGSSINTQIVRHSMSELLTSRDGTSMFSSKRKSCGVKSEEAGTVCLASTGKCHCSKRRKLRIKRRIRVPAVSNRLADIPPDDYSWRKYGQKPIKGSPYPRSYYKCSSVRGCPARKHVERCLEDSTMLVVTYEGDHQHA
>RC7G0412900
MGISRENDQNDLEIGLSLKIDHPPKKEQEEEDGNDDEDEVHEDIEEESAAEEEEIKEDNIEEEPKAAAGEVDDDASVVLETTNLHENNLKTDQELCALQMEMSRMKEENKVLRKVVEQTMKDYYDLQMKFTAVHQNSQTKDPQTFLSLRGNDHDEADPPKSSIPKMSEIRRHRSPSPARADDIIKESQLGLSLRLQTNEFRDQREDHDIQERNKEELTSSSLTSSVQHKLQRTDLAGITSHAAQANRKARVSVRARCESATMNDGCQWRKYGQKIAKGNPCPRAYYRCTVAPGCPVRKQVQRCLEDMSILITTYEGTHNHPLPVGATAMASTASAAAASFMLLDSSNHHLSDGTLPSSNFMTQASLPPNNYYNTPHHMLNNHYPSSISHQYSSSSNFRTLNSVHHQPHHDPSKGIVLDLTNNFSDTSTSTAIASAGSSSHSSAPLGFNNWMGGKPANYHHNAGNSTMIMGNHHLLSNSRRTSGEESMTSSSALMAENVSAIASDPKFRVAVAAAITSLINSKENNTTHHPTPPHNNNNNNNNNNNFGPRDNGEKGGS
>RC7G0496200
MRHSHIEQLWQEPKAAKELISINLSSCKNLKEIPLCTEAPKLQKLILNYCTSLVEVSPSISALTGLVFLSLYGCTELKSLPSNIHMMKFLKTLVLSGCSNLEMFPEISEDMEALSELRLDRTAIKKLPSSIERLRGLKSLDLYGCSNLEMFPEISEDMGALSELMLDGSAIKEIPSSIERLRGLKSLSMKNCTSLVCLPDSICNLADLTYLYLEGCSKLCNLPENLGNLKSLCELKVEDTGIKRLPACILHLKLGRLKFHYCKQMEAPLSSWPSSIEDRCTVVVHLDFSYCNLKVLSDAIAYFRSLKVLNLSRNNNLKSLPAAMNQLGYLERLQLEDCKRLRSIPELSSRISCINAHNCTALEAVSTPQSPYDIGRCFIFSNCSQLIQRDFFRDIVETHFPPQGNCSRPFYFSIPGTEIPEQFIHQGRGSSVTAQLPQNWFHSNKFLGFAICAVTNQPQGVDYWKLSARCFCTFKGDHCEYRFSFSLFNIYFDGFYRDWLVSNHMLVGYVPWSEFGINGEEVNERHYTEAKFEIELLHRETLEEDGVLFDPCIERCDPCIERCGVRFVFANNEDEEVAHQDFGEPMVQGDNSEIRSLEGCSAERSGSDITSDTSDEEEQYLKLSEVFEGANREPSYIRNEDNESSRKRKTLESWTQEVRVTSGLMQGDLDDGFNWFCHNRHLIPDKGTTDLRCGYVCTHRPGCWARANVRSFIDDLTILEITYIGRHTCWKTLPMPMLTHQVRVTTGMETEGPSDGFRWVKYAQTDIPGAKSPRVYYVCSPQNVGGCMAIKEVQRSNDKEILQITYIGRHTCTLASTSNGGRVDSSTSAANGASSVHDQVVQSPSSPGANGHGGNVTRVADNPVNDNNMIVLQDASSQDMEPTPSNVASVSSQPVISSPSLTQVNLQPQSCSQPIVIRSSPNSRTIVSPNTGMLMKTKSVAQKAKPMPKPVTKTSTRARAQQGPKEDSDNKMWKP
>RC7G0509100
MSEVFQVGWKEEVGTSLKELSDISHSEQRSQPSSLTVDKPNDDGYNWRKYGQKQVKGSESYYKCTFQGCNVR
>RC7G0570800
MDETLSSPEQDSEVSKELMIRPETQASKRRKVAHQKTVVTVKIGPNVGKLKNEGPPSDFWSWRKYGQKPIKGSPYPRGYYRCSTSKGCSAKKQVERSKTDASVLIITYTSSHNHPGPDVTSTTKNQSPPPKEAQMQPNSEDDDHDHTAEVPKEDEPEPEPEPDQDEEQEQERKVDEQQEQDHFHYIQSPIRSSQDIVIYQEEDPFSSGNHLEKTLLDEHPHPLCYSQLLSFSSTPKSEEEEDFYDELEELLPTSSYFPSFMRSNLSQLERIPFVPS
>RC7G0571000
MIRPKTQASKRKVAHQKNEGPPSDFWSWRKYGQKPIKGSPYPRGYYRCSTSKGCSAKKQVERSKTDASVLIITYTNSHNHRGPHVTSTTKNQSPPPKEAQMQTNSEDDDHDLTAEVPKEDEPEPEPDQDEEQEQERKVDEYE
>Rm_co8279817.1_g000001.1 /partial/fd
MQLNDGCQWRKYGQKIAKGNPCPRAYYRCTVSPSCPVRKQVQRCAEDMSILITTYEGNHNHPLPMSATAMASTTSAAASMLQSHSSTSQQGLVNSTTAPISTSTSNLHGHGPNFTNSLSQNSSRLLPQSQFYFPNSSISTNNSHPTITLDLTAPSPSHFGLRFPSGLPRYSSSTSLNFSSSSSSSFDHNTLLQTPNWINNPAAAGYFNYGTVLSHQNRMNQAVG
>Rm_co8389589.1_g000001.1 /fd
MTLDFTRPNALASNPKCTDIEFSVSSSSSFMSSAITGDNSVSNGKLGLFIAPNPAPAVSGAKPPLSAAPFKKRCHEHDRSDDVSCKLSGSGSASGSGKCHCSKRRKNRVKKTIRVPAISSKIADIPPDEYSWRKYGQKPIKGSPYPRGYYKCSTVRGCPARKHVERAPDDPAMLIVTYEGEHRHAPDNMSGGVGMVFEST
>Rm_co8499245.1_g000002.1 /fd
MSLPGSEIPHWFNHQCKGFLVNVQLPPNWFDDKFLGFAICGVSNFKGAHNDASDLSAVCFCTFKGNHGEYKFSFHLLDWGFRTNRFLQSDHMFLGYVPWSQYRFSDGGKPVNERYYTEATFEILVENGVYAHDDYRTVIRRHCITSCGVRLFHGNYMELQNLSITQPNSHHDSSEILLDTARKRKREIAAGVTMQWKWPPAEEQEGSLSREGSLVGEGSSAGNRSSAGEGVLSILSSVATVESGANERDGPTIPNRTNRRRRTNLRNSATWIRDTNQLIDDGHAWRKYGQKEILGSRYPRNYYRCTYRMDQGCMATKHVQRISDEPVLYRTTYRGNHTCRPVSSTQDIEEFYLAY
>Rm_co8519545.1_g000001.1 /fd
MDGDKDTRDPGLTDFPTEPSWDSPYFFSNDRDTTVLSEFGWNFSPDDQIGADDRSDLAGSSTTTTLAEQFPERSSNTNSDPAPVVGSVSSSSTEDPPERSTGSGSGGTPPPETPSSTTKVNKKKGQKRIRQPRFAFMTKSEVDHLEDGYRWRKYGQKAVKNSPYPRSYYRCTNSKCTVKKRVERSSEDPTTVITTYEGQHCHHTVAFPRGGGGVNIISHDQSGFAAGSQLMQLPPVSQFMHYPTSIQPRSQISPTHNLTVGGSQSHRLVRAGGTHYHHDQAAGGSQCIINPNHEPLPVVPVPTDEGLLGDIVPPGMRNPFDG
>Rm_sc0000061.1_g000025.1 /partial/fd
LSLAPAPVASPAIAPPAPVKAPETNFAHSMTLDFTRPNALASNPKCTDIEFSVSSSSSFMSSAITGDNSVSNGKLGLFIAPNPAPAVSGAKPPLSAAPFKKRCHEHDRSDDVSCKLSGSGSASGSGKCHCSKRRKNRVKKTIRVPAISSKIADIPPDEYSWRKYGQKPIKGSPYPRGYYKCSTVRGCPARKHVERAPDDPAMLIVTYEGEHRHAPDNMSGGVGMVFEST
>Rm_sc0000078.1_g000042.1 /fd
MEKVESANKAAVESCHTVLNSLLCKPKNDIQSKSLGVQTEEAVVKFKRVVSLLSHGRRIRKLKKKLDSSLPQSLFLDGPNYRSDISSKTLQLLPATFPQNLHTQNQKVFLGNPVLDMSNKLPLQIAKPKPLQQLHRLQVHPQQFTGINLAFNKPSTTPSLSNAASFISCLSMDAGGVANYGSNSFRLINGSVPQSSDQISQQQRRSSGAEQSSSVKCGSNDKCPNSRKRRLRVRRSFKVPAVSQNVANIPGDEYSWRKYGQKPIKGSPYPRGYYKCSSMRGCPARKHVERCLEDPSMLIVTYEGEHKHSQSAHQ
>Rm_sc0000341.1_g000003.1 /fd
MDYSSAAAYDTSLDLNTRPLRLFDDSPPIKKEVQSKILSDFGRELSAKEESGALVEELHRVSTENKKLTEMLTVMGESYNALRSQLLEYMSKNPEKELSPISKKRKSESSNNNNNNNSANNILNGMNNGNSESSSSDGESCKKPREETIKAKIYRSYVRTEPSDTTSLVVKDGYQWRKYGQKVTRDNPCPRAYFKCSFAPTCPVKKKVQRSVEDQSILVATYEGEHNHPNPSQLEASSGSNRCMTLGSVPCSTSLGTSGPTITLDLTKSKSNTSDTKSPKPRTETPEVRKLLVEQMASSLTKDPNFTKALAAAISGRFLQHDTY
>Rm_sc0000449.1_g000005.1 /pd
MESLECTWPASWNLQEKMKEELVRGHELANQLHLVVRNGDGESAKGLVAKIVCSFTNSLSLLGGNHDSKGKHIQANTSSNTVALPTPVDSSSWVALEAIKRTEMLINSRSSSKKRKTSHSWSRDAPDFIDDGHPWRKYGQKQILNASHPRSYFRCSHKYDQGCKATKQVQKVENDPSLFRTTYFGNHTCKHSILKAPESILDNVSGGSPREESNSKFMITFENNNNFPYEQEHPFFSSYSSTEREIIKSNHVASSRSSSLSCDYLVPPDQVMVFESSEPISRLPTMMELHSEDMITFENNNNFPYEQEHAFLSSYSSTEREIIKSNHVASRQSSSLSCDYLVPPDPVMVCESSETISRLPTMMELHSEDMIYY
>Rm_sc0000573.1_g000009.1 /fd
MAGMDDNVAIIGDWVPPSPSPRDFFSSMLVDGIGSRSFLESPSSNKAEEFWSREGNTNGKNLSQENGTGDEITAMGSFSEYKSNSRGGLVDRIAARAGFNAPRLNTESIRSSDLSLNSDVRSPYLTIPPGLSPTTLLDSPVFLSNSLAQPSPTTGKFPFVSNGHARNSTLMTEAADKANFFEDMNTSFAFKPLGESGSFFLGPTSKQSFPSIEVSVHSENSSQSMEPTKVQNQNANNFQLQPDFSRTSTEKDNGANTVSADPRAFDTVGGSTEHSPPLDEQPEEEGDQRGGGDSMAAAGGGTPSEDGYNWRKYGQKQVKGSEYPRSYYKCTHPNCQVKKKVERSHEGHITEIIYKGAHNHPKPPPNRRSGAIGSSNPLIDMRSDVLEQGGPQTGADGDLVWASAQKATGGAPDWKHDNLEVTSSASAGPDYGQQSTSMQAQTGAHLESGDVVDASSTFSNDEDEDDRGTHGSVSLAYDGEGDESESKRRKIEAYATEMSGATRAIREPRVVVQTTSEVDILDDGYRWRKYGQKVVKGNPNPRSYYKCTNAGCTVRKHVERASHDLKSVITTYEGKHNHDVPAARNSSHVNSGPSGNMSGQASGSAAQTHPHRPEPSQVHSNMARFERPMSMGSFSLAGRQQLGPPQGFSFGMNQPGLANLAMAGFSPGQHKVPVLPVHHPYFAQQRQVSEMGFMLPKGEPKVEPMSEPGLNMNNASSVYQQLMSRLPLGPQM
>Rm_sc0000645.1_g000016.1 /pd
MRNVQENLLLARNHSDKQDLDKKMSELLKVHQEVLKAQKEMFDMMRVQHEAVHEAMQRIRADAVQNVQGETAPALLEFKSTLDFLKPLIEEMAESNKLLHLPEQEQEKFIIQMREGVELIDKCSKIAIHVKEGLISISSMEAMIKKIEESGVIQNQSQVVLTKPQPPLHEAGLDVLDTHGSKDVEGTGDDLNEKDVGVKQIGRDGTRQNEKEIEGPAGCGKTTLARMFCEDQEVKMKFKNIFFVHVSENPSLDFIVQQLYEQKDSVVLELQEDAVNWLQQFLKETGGDPSLLVLDDVWSGSESLLDKFDGLRTSMHKILVTSRSEFPRFDCYLENLKSLDDEEEMAHLKGKVVAAVRATGDYPERVGKPICEYYLKTGTCKFGPSCKFHHPKQGIGYLSSLYGLAQLSSPTHALERPYTSVVPSSVGPSSSSPNEQAFPERPREPECQYYLRTGDYKFVPSCRYHHPRDQIAPRTNCLLSPVGLLGNSGSNAWPSFSQVSLSMEDFQTSLDLKLNAQHSLLQTPMSPCVSISRRISSNDKSSQSDVEDKSELDEIQSQISGVTVPESLHDPLESKDQCPMNVNNTLEYAASGTTPNSVNVDGQSVTCNSIGEIGSISQKQGVKEKVAFRTKSEIEILDDGFKWRKYGKKFGKNSTNPRNYYKCAYEGCPVKKRVERDGQDPSHVITCYNGVHNHTSLGKRTQRVPASHPQPLPFPLPIGKEESFTFDHLADDNQEESVLFDHLADHIQ
>Rm_sc0001184.1_g000004.1 /fd
MDSSTWVNTSLGLNLVPNDSLQAMDEGQPPVPTITKKVGEFEGEYDIFESNLRSVKQEAGAGAGGSVLMAQELNRISLENKKLTEMLTVLCENYNSLEAHVKELMTTKQLASENESMILGNNCLIKKRKSPVDDHQDYCNNVNMIGFTTNTTTGETSSSDEEAYKRPKEMSNINLKISRVYVRTDVSDTRLIVKDGYQWRKYGQKVTRDNPSPRAYYKCSFAPTCPVKKKVQKSAENPCLLVATYEGEHNHILPAEPQVITIDHHGQGRNLITTALPLRHDHSSISLAPKRSSSPSSSPTTVSVSMSMSSSSVLDSSTEPGSSFGYKPNQGRQASDDIYDEKATNFQQLLVQQMASSLTKDPNFTTALAAAISAGRFNILDQPHPHPPIPKW
>Rm_sc0001184.1_g000007.1 /fd
MEYPHTSSKEKQVDQQGDSLEADLQCVRKENEALRFLLEAMSSKYTRLQAQLQLIRLDLQQNKSSTHDDHDHHEMTTTGSGCSSYDIFDPTTNKRVRTTAFAHCDHQQHHHFPVANKTSQFLVRTDSKDNTLIVKDGYQWRKYGQKVTKDNPSSPRAYFRCSMAPTCPVKKKVQRCMQDKSILVATYEGHHNHDIINNSNSLLLGQIISSSSSSPPAPALHNQIMSVDFPPAVVHGLLQSSSTSTAADPITMRSPPSRREPITLDLTLSGSKSKSKSNQEENRPGRGSPAGTTSTSTSTTDQTCENEKIQEYVTYLTKDPNFTVALAAAVARSIKTDQPARNP
>Rm_sc0001232.1_g000014.1 /fd
MDMGVNWVQKSGIVNELTRGRELARQLQIHLNATSTLNPSTSSQTALTREMLIQKIISSYEKALSMLNSSSSAPMPVAVEQLHQQQPTFTVAASTGVVTIRMADSPPSLNGSPRSEDSDDHKDPSRKRKGLARWTKQVRVTSGMGLEGPLDDGFSWRKYGQKDILGAKYPRGYYRCTHRNVQGCLATKQVQRSDEDPMILEITYRGRHTCTQAASTSVASPPPKPMSPLPDQKPEPPQMNQQPQHNMLLSLPEGLRVITEGLDTSHDHRGELLFPSFNNNNYAGNFSPSLTMPTASTSGTNYFSVLSQQDFGGNQNLQISAAAESHDIISAATSASNSPTVGLDFPFAEADHQILYPNFTFDDPGFFP
>Rm_sc0001338.1_g000004.1 /fd
MTHQQALAQVTAQASQSQSYTFHIPNEHSTSMTQLPIFTSSTTPPQEMPSEIPDSGVTLKESSDISHLEQRSQPSSLTVDKPNDDGYNWRKYGQKQVKGSEFPRSYYKCTHPSCPVKKKVERSVDGQITEIIYKGEHNHQRPQSKRPKDSGNQNGNVQVNHDLASQVHGGNLNKSKEGTYSMSKQGQESSQAISGTSDSEEVGDAETKVEEKDEDEPAAKRRNMEVRHSEPASSHRTVTEPRIIVQTTSEVDLLDDGYRWRKYGQKVVKGNPYPRSYYKCTFQGCNVRKHVERAATDPKAVITTYEGKHNHDVPASKSGSHYAANNNASNLRSGNPGTEKHASVSKMDPQNNDQQPVARLRLKEEQIT
>Rm_sc0001527.1_g000020.1 /fd
MVGPALQMCDTDGRFDSTNSNKDPVVDFDLLASSLIPKSMVCWEKWDSGYLGGRGFDMEEVEEANKAAVASCHRVLNLLSQPQDQVQFRNLKAETGEAVFRFKKVASLLNTGLGHARVRKLKKLQIPFPESVLLDNPNCTTDHHSKNPHFLQSRFAENPTQDLSLNVRNSLSLGNPSLELSTNGKTPIQLQQALPAHYHFLQQQQQHQQQQQQQRLLLQQQHMKQQAEMMYRRSNSGINLNFDSSSCTPTMSSTRSFISSLSIDGSVANLEGNSFHLIGAPISSSDQNSQHKRKCSARGDDGSAKCGSSGRCHCSKKRKHRVKRSIKVPAISNKLADIPPDDYSWRKYGQKPIKGSPHPRGYYKCSSMRGCPARKHVERCLEEPSMLIVTYEGEHNHPRIPSQSTTT
>Rm_sc0001579.1_g000002.1 /fd
MDPAASDHSIHSSRIEHVLSPATADGKRVVHDELDFFADHHKGCLKETDQTLEVKEDMAHENHLDTGLNLLTTYTSTSDKSSTDDGSTSHSMEDHKQTISELEVVQAELGRMNVENQRLRVMITQVNNNYKSLQVHLVEFMQRQQNQSVQQHKMVINGSAPEEKQIMNNIVPRQFMDMGRAANITHHEKNELVSHSSLDMIRSNNDCSLSPPIVESMDHCKSTVHRGSKRTSAGAEDSSERQEFQAGSPGWVPKKIPKLNSGDADVDHQASEETMSMIKKARVSVRARSEASMISDGCQWRKYGQKMAKGNPCPRAYYRCTMGTGCPVRKQVQRCAEDKTILITTYEGQHNHPLPPTAMAMASTTSAAASMLLSGSMPSADHHPHHALINSSSNTFLQRTAIHHPQLPNCPPSFATLSASAPFPTVTLDLTRSPATSSETMALNQLPNFSQNMPLPHALGQALCNNESKLSLLDGFRGLDATSNHSILADKVSAATAAITADPNFTAALVAAITSIIGNNVHSNNNTNSSNITTRNSSDDNT
>Rm_sc0001755.1_g000002.1 /fd
MEHQHRSLTTAYIRYPFKFHHNIFNNTTSQTKQTMDNISETVSLIHRGCNLARDLESNLPNLPSRPETVSKSLDEIIRVFGAARERLQSSSAAQHDPMSSYVHVAQQQQQIDASLHEWLRCNYTQAMEDLHIQTQRFASEKSIAATQSDMRDSGADVLQGQIHQAIVSHELNAASSSQSRPRRRRDDGEIRKLTVPAPRIGNTEIPPEDGFTWRKYGQKEIMGCRFPRGYYRCTHQKLYNCPAKKQVQRLDNDPLTFEVMYRGDHTCHMSSTAPSSLPPSDQIKQETMTQTHAVTTQPLGTWLSMDFNARGGGSSSGGRGDGDGDGVGTSITTTTRYGKDVEFPVVDLADAMFNSGSSSSNSMDFMFTSSMDSKWESGDKKN
>Rm_sc0002225.1_g000001.1 /fd
MMETYPTFCSSSSTTPPAAASSLSLNMVNSHPHHAYSNDQYQASNNKSNGFLGLMSEMEVSNSINSMSSISQSMKSFGEGESNTAVRAGMKKGEKKIRKPRYAFQTRSQVDILDDGYRWRKYGQKAVKNNKFPRSYYRCTHQGCNVKKQVQRLTKDEGVVVTTYEGMHSHPIEKSTDNFEHILTQMQIYTSF
>Rm_sc0002381.1_g000011.1 /fd
MDTASKSWEQKSLVGEIIQGMELAQQLRLSLSAASTSSETREFLVQRILTSYEKALLLLQLSGTPQTSHVDAKSIVLQESRMSANTSPCGDDYNHRSFKDHQDLHEISKKRKIMAKWTDHVIRVSSENGIEGPHEDGHSWRKYGQKDILGAKYPRSYYRCTFRNTQNCWATKQVQRSDEDPTIFEITYKGKHTCSHGSTSVPPPPSPEQQEQKRHKRENISEPQQSQVNQMSFPTNLRVDTENLEDREMMASPFAFTSTSFGCMMNGDDFLSPMFDNENFFSNFSQHLLSPATGESNYHLAPPSQMRNIAANGQLSESDHTEIISATNSSTNSPIPDMDFPLDLVEFDPNFQFDTPELF
>Rm_sc0002395.1_g000012.1 /fd
MEDDDWDLYAVVRSCKAVTTARASLPVVTAPNPVHHDNSSVPSWMWDWVKHEEVETHVPPVRFSNLEFRAGDGLEEFYQPFFPSPTIDNTAAATATTITTGTSSYAPAGTIIPNSSTSFISDFGGGSTSSGQHQLQQQQNNFMPANTNTSPHFNPGFAPVSGLGRFPEQQLLKPPKLETPENPEELIPRLKPVSLVGPAIPPMQIPPNLIRPRKRKSPVKKMVCHLAADNLSSSDLWAWRKYGQKPIKGSPHPRNYYRCSSSKGCSARKQVERSTEDPNMFVVTYCGDHTHPRPTHRNSLAGSTRNKAAATTSKAKDPESPSVQLVPAQGGDDDEQAANSNSGDGDKASEEAEDEEMEEDEDDEEFVVSSEDIFLGMKQLGRTGSGGSTLGSLAAGTSGDGFSTKQSNLGSSWGASCSSSAGATVSGGC
>Rm_sc0002677.1_g000005.1 /fd
MTSSFTHLLTSNMNMNNFDQDRTGSWSWGLSDRSTEAEIPKFKSLQPPSLPLSPPPASPSSYLVNNPGFSPTDFFSSPMFLTHSNTLPSPTTGAFSSQIFDWMSTPKENNSQQGAEKEQKMFADFSFQPATSSSSFSVQQSSSSMVSSVEESLKSQQQQSWGFNNPRQEESVAEKTEVKSEFAPTQSFNAAPKSDYTHSTQYVREQKSDDGYNWRKYGQKQVKGSENPRSYYKCTFPSCPTKKKVERSLDGQITQIVYKGSHNHAKPQSTRRSASQQQSLQTSSYGISDQSASTISNPKIEAVTLQEDSNSASMGGEDEFEQNSPISNSNGADDDNEPEAKRWKGENANETYAAPGSRIVKEPRIVVQTTSEIDILDDGYRWRKYGQKVVKGNPNPRSYYKCTSTGCPVRKHVERASHDTRAVITTYEGKHNHDVPAARGSGGYGASTRPASDANSNSNVSVAAVRPLALPNHSNNLSYLSSLQKQPTSESQAPYTLKMLQNTGSYGY
>Rm_sc0003005.1_g000017.1 /fd
MDEQRCDLKHLHSDQSFLGLSTTSDHRLVEPPIKEETLFKEIKEVDFFSNNRLPDQPAPGHAENHVGPNHQKLQWVAGSAAHDQTSRAAEDSINLDPKLSFLHDDQSPKSSSHHDHDQEQVLAATNHDQVSSRRARVSVRARSEAPMIRDGCQWRKYGQKMAKGNPCPRAYYRCTMFAGCPVRKQVQRMAEDKTILITTYEGNHNHPLPAAAISMANTTSAAAAMLISGSTTSKEAHHHLTHPTGLFSSLQPLYGSSMATFSTSAPFPTITLDMTGTPNRNPNPMQFLDSSATFPNPLQGNSHPLIGHPMCLNFPQHNHAALTQAAMQLAEQPHGSMVETITAAITSDPKFTTALAAAISSRINNVEDINAGLQGNTNGISSLNSNGNEVCAALSGSPQLPQSCTTFSTT
>Rm_sc0003005.1_g000026.1 /fd
MDEQLCDLKHLHSDQSFLGLSSSSDHRLVEPPIKEETLFKEIKEVDFLSNNRLPNQPPPGHAELTTLQLQVELQREHEENQKLRTILDQITKNYNGLQAQLRMIRLQEQLQTCAEDSNLDPKLSFLHDDQSPKSSSHHDHDQEQVPAVTDHDQVPLRRARVSVRARSEAPMISDGCQWRKYGQKMAKGNPCPRAYYRCTMVAGCPVRKQVQRLAEDKTILITTYEGNHNHPLPAAAISMANTTSAAAAMLISGSTTSKEAHHHLTHPTGLFSSLQPLYGSSMATFSTSAPFPSITLDMTRTPNPNPNPNPMQFMDSSATFPNPLQGYSHPLIGHPMCLNFPQHNHAALTPAAMQLADRPHGSMVETITSAITSDPKFTTALAAALSSRMNNVENINAGLQGSTNDIGSLNSNGSEVCAAFSGSPQLPQSCTTFSTT
>Rm_sc0003187.1_g000008.1 /fd
MDETLSSPEQDSEVSKELMIRPETQASKRRKVAHQKTVVTVKIGPNVGKLKNEGPPSDFWSWRKYGQKPIKGSPYPRGYYRCSTSKGCSAKKQVERSKTDASVLIITYTSSHNHPGPDVTSTTKNQSPPPKEAQMQPNSEDDDHDHDHTAEVPKEDEPEQEQEPDQDEEQEQERKVDEQQEQDHFHYIQSPIRSSQDIVIYQEEDPFSSGNHLEKTLLDEHPHPLCYSQLLSFSSTPKSEEEEDFYDELEELLPTSSYFPSFMRSNLSQLERIPFVPS
>Rm_sc0003226.1_g000090.1 /pd
MAIKLTTQKAIHHTNVDVSTLTLTLVRFRCSHLPRSLRPISSFPSPSSLELNRTRSWWKPSELKKPVSRSWWKYCSTGTGTGMEEVFQVGWKEEIGTSPKELSDISHSEQRSEPSSLTVDKPESAKLHKLGGPKPNDDGYNWRKYGQKQVKGSEFPRSYYKCTHPSCPVKKKVVCSVDGQITEIIYKGEHNHQRPQSKRPKDSGNQNGNVQGQESSQAISGTSDSEEVGDAETKVEEKDEDEPSAKRRNMEVRHSEPASSHRTVTEPRIIVQTTSEVDLLDDGYRWRKYGQKVVKGNPYPRSYYKCTFQGCNVRKHVERAATDPKAVITTYEGKHNHDVPASKSGSHYTANNNASNLRSGNPGTEKHASVSIVLCFSQPNLIFPRSSEISQVILSESVFHLWP
>Rm_sc0003480.1_g000013.1 /fd
MEEAMSTNWPDGLEEELVRELLDNESPFFVLPEEAVEYPQMSVSNKEGLNRFVQNVYSGPTIHDIETALSVTTGITVQPQELSQARLSILERGLSKVEHKYTLKIKSCDSGMADDGYKWRKYGQKSIKNSPNPRSYYRCTNPRCSAKKQVERSSEDPDTLIITYEGLHLHFAYPFFHLTQAQNPNPPTKKPKKRTLAAQPEDHEQEAQESPRSVTPDPEYDLQPGAFTDQPQEFVEEERGSQGLLEDVVPFIIRKPSSASNSSCCSYRSPPTSPPSLSWPSYFDVGINHSIG
>Rm_sc0003892.1_g000004.1 /fd
MSDHHHEPKDLYYHDLFQYDDHGQLNGGMIMNNPKVSGSSSPAYNNLLQGFDVPSYMNTSFTEYNSLATAFGLSSSPSDHEVFSSIDEGSHQKPVDNLGYLGAGGGHVSSDGEVHVTPNSSVSSSSAEAGAEEDSGNKSKKDRQQPQTKGSSEEGGDVHSPKKSSKIVKKKGEKKQREPRFAFMTKSEVDHLEDGYRWRKYGQKAVKNSPYPRSYYRCTTQKCGVKKRVERSFEDPSTVITTYEGQHNHPIPATLRGSININAAHHHHALFSPSSMYASAAPTTSSSGPSFPQEYLFQMATPQIMMRNDGGGVGPGGIYSSRNVNFPQQYHQLPADQYGLLQDVVPSMFFKQEP
>Rm_sc0004267.1_g000019.1 /fd
MEWTWPESVSSNRQRVVEELVQGREMVNQLQRCLRGDVRSAEGLVTKILGSFTNTLRILNGSEEAKEELISQIQANSPTSTVTASGSAAAGTDSLSWDALDDAGKSEDSNEESYKSTETFKDRRGSYKRRKTSHSWTKDTLDLVDDGHAWRKYGQKMILNTRHPRNYFRCTHKFDQGCKATKHVQRIKDEPQLFRTTYYGNHTCTDYLRAPELILDSSSSQDSSKNMIRFDNTNNDFTRKQEHPFFSSFTSIKKESVKEEEMITPINDHDHVIHHNQQLSSCDYLMSPGLGVFESSASTIAYDHEDVFSRIMVGCFDDEVDFPYI
>Rm_sc0004524.1_g000004.1 /fd
MDIKEAERVVIAKPVASRPTCSSFKSFTELLTGAIDASPSNVSSETAVPAIRPKTVRFKPTATHPVVGLVSPPAETPGAALSNSAEKVSKSDNKSTVVYKPLAKVVSRATVTALANLGNFNTSQQQPQSSVGVGVVLHPNREKCFKTQLISNLYQKSPSCAETCQSTEPVKIVPQNMEEDAKNIPAAANSDRPSYDGYNWRKYGQKQVKGSDYPRSYYKCTHPNCPVKKKVERSLDGQIAEIVYKGEHNHSKPQPPKRSSSGTQGSGFASDATGQDNNTRLWNSHLNEKNEGSEGRVEDQNEVGVPLHSYQSKSIVHYDPLATGALNAGGATPDNSCGVSGECEEASKGVEAEDYEPRSKRRKSENQSNEVGILGEVMQEPRVVVQSSADSEITGDGFRWRKYGQKVVKGNPYPRSYYRCTSVKCSVRKHVERVSEDPKAFITTYEGKHNHDMPLRTANPGAASEKDTQPPPTSKEKP
>Rm_sc0004602.1_g000048.1 /fd
MDSNPSWSNCAPFGENQLDPNSMNFDELSEYLMLDYRVDDHQDSSSLRMISPETRHSTAAAAAGSSSATSRNSSTNINAATMKNSKREAGHGHRVAFRTKSELEIMDDGFKWRKYGKKSVKNSPNPRNYYKCSSAGCDVKKRVERDREDSSYVITTYEGMHNHDTPNCVQLHFNPAALVVDVDPNNVWTTLRASSQSSASS
>Rm_sc0004704.1_g000005.1 /fd
MSPAKLPISRSPCLTIPPGLTPTSFLESPVLLSNMKAEPSPTTGSFLNPKMVYGTANSTYSATMVCSDERNSGSFEFKPHSRLNMVTTDYDRQSNEQAVQVQGQGQGQSQSLASPPLVKSEMAGSSNQSGLPAPVHMVSSGASAPVEGDADDISQRANPNSGVQTSQFDHKGSGPSVSSDDGYNWRKYGQKHVKGSEFPRSYYKCTHPNCEVKKLFERSHEGHITEIIYKGTHDHPKPQPSRRYNTGAMMNVQEERSDKALSLTGRDDKSSSMYGQMSCTNEPNSTPELSPVRGNDGSVEGTGSLSTRILDEVDDDDPFSKRRRMDVGGIDVTPVVKPIREPRVVVQTLSEVDILDDGYRWRKYGQKVVRGNPNPRSYYKCTNAGCPVRKHVERASHDPKAVITTYEGKHNHDVPTARTSSHDTSGPTTVNAPSRIRTEENDTISLDLGVGMSSAAENRSNNHLRLHSELAERQTHPSSNFKAVQTTPAPSYYGVLNSGMNQYGSRENPSESRSIEIPPLNHSSYPYPQNMGRVLTGP
>Rm_sc0004729.1_g000022.1 /fd
MAIDLVRFSKIDDRTAMEEAASAGLQSMEHLIRVLSSQTPSHNNLDCREITDFTVAKFKQFISVLNRTGHARFRRGPAKQPSESTTTSSPPPPPPANPAPPKPQVTLSFETGNPNTNTNTITHSKSKDCLTLSPPMSTTSSFLSSVTTGDGSVSNGKVFSSAAVPPAPAFSAGKPPLSQSHRKRCHDELATKTTSSGRCHCSKRRKSKVKRTVRVPAISSKIADIPSDEFSWRKYGQKPIKGSPYPRGYYKCSSVRGCPARKHVERAQDDPTMLIVTYEAEHRHPHPQQSNSVPAGAVGLVFQSA
>Rm_sc0005124.1_g000024.1 /fd
MGISRENDQNDLEIGLSLKIDHPPKKEEEEEDGNDDEDEVHEDIEEESAAEEEEIKEDNIEEEPKAAAGEVDDDASVVLETTNLHENNLKTDQELCALQMEMSRMKEENNVLRKVVEQTMKDYYDLQMKFTAVHQNSQTKDPQTFLSLRGNDHDEADPPKSSIPKMSEIRCHRSTSPAREDDIIKESQLGLSLRLQTNEFRDQREDHDIQERNKEELTSSSLTSSVQHKLQRTDLAGITSHAAQANRKARVSVRARCESATMNDGCQWRKYGQKIAKGNPCPRAYYRCTVAPGCPVRKQVQRCLEDMSILITTYEGTHNHPLPVGATAMASTASAAAASFMLLDSSNHHLSDGTLPSSNFMTQASLPPNNYYNTPHHMLNNLYPSSISHQYSSSSNFRTLNSVHHQPHHDPSKGIVLDLTNNFSDTSTSTAIASAGSSSHSSAPLGFNNWMGGKPANYHHNAVNSTMIMGNHHLLSNSRRTSGEESMTSSSALMAENVSAIASDPKFRVAVAAAITSLINSKENNTTHHPTPPHNNNNFGPRDNGEKGGS
>Rm_sc0005241.1_g000008.1 /fd
MLNQQGLFDQNQDQAPIQMGFFSYPPNNLTFSSLGCQQSLKALSSLPSSLGSDDHHAPSTNLSETLIPSLNIPLKHREAHITSDFGGSQLLSLQRSSANLWSWGDQVSECLSSKRSSGDIHDHHHVGLGVSAMKMKKIKAIRRKVREPRFCFKTMSEVDVLDDGYKWRKYGQKVVKNTQHPRSYYRCTMDNCRVKKRVERLAEDPRMVITTYEGRHVHSPSHDLEDSQSPSHLNNFFW
>Rm_sc0005294.1_g000047.1 /fd
MSKEKKSPYLQYDPFDYNPHEIDRSSFPFFNYGSNSSIYNIPQTPADPQTQNLHGFESDPSYLMSFADCLNGSVDYTTLSKAFDISCSSSEVISPPLLDQDDNSNTKAVAAGVGDQNPSTPNSSLSCSSNEAGAANHEHGNDQDSDKISKKDKHPKVVQSEEAPGDHEDKSKKVNKAKKKEKRQREPRFAFLTKSEIDHLEDGYRWRKSYYRCTTQKCLVKKRVERSFQDPTIVITTYEGQHNHQCPATLRGSINAVGMLSPSFLASAASGGFGTSNNESPRFPHELLLTQLLTPVNNNQLQLQAHHHHDPASSMLYSNLMNTLHQNQQQQQQLHVPHDYNMLQNLASSFSHKEKP
>Rm_sc0006080.1_g000001.1 /fd
MENWDLQAVVRGCKNNLEGLTHTMEFSQSSCFGFAPVTIEEDDEIFQAFPQLFEATTALDELEELYKPFYPILQPISPPTIPIASVSVPQEVTAEEKEPKKLKSVKESSPMSKRSRKNQSKRVVQEVQEKDLFSDVWAWRKYGQKPIKGSPYPRSYYRCSSSKGCSARKQVERSNSNPELFIITYTAEHNHVHPTRRNSLAGSTRTKFPKSQKKEKSKNEFVPVKEEAQRLPEEDEVSHESVMDMMLGDEVVPGFEDFDQKLEELSELMAEPVMADGFFSDQFPDNYFPSSWFLGHSTSTVTGAC
>Rm_sc0006646.1_g000001.1 /partial/fd
FPFPPSKTTTRPFHVTKTLITNYHLSRRRLPSSNSCSLRPPKSNPLYDVVRSTSASMDGDKDTRDPGLTDFPTEPSWDSPYFFSNDRDTTVLSEFGWNFSPDDQIGADDRSDLAGSSTTTTLAEQFPERSSNTNSDPAPVVGSVSSSSTEDPPERSTGSGSGGTPPPETPSSTTKVNKKKGQKRIRQPRFAFMTKSEVDHLEDGYRWRKYGQKAVKNSPYPRSYYRCTNSKCTVKKRVERSSEDPTTVITTYEGQHCHHTVAFPRGGGGVNIISHDQSGFAAGSQLMQLPPVAQFMHYPTSIQPRSQISPTHNLTVGGSQSHRLVRAGGTHYHHDQAAGGSQCIINPNHEPLPVVPVPTDEGLLGDIVPPGMRNPFDG
>Rm_sc0006915.1_g000008.1 /fd
MKPGKRSGGVGGGRSSFSDRRLNEFRTRLESSTELDHRSSVDEIVDHLRGGYPDYERLKRQVFRRFVSQTLASPSFKRSKPLPVMSGSSEEEEEELAGSKRRKRARNEREERLQQIEEAHVRKSRQSNGNVPSPSSSSSSSASEDEGDEESTSEDAIYGEELEPKFDLMKSMLREAYTDPKSGGKSKAAEQQKEKNVEMDIPGREKVKLVAGSRGPRPESVSNKAESEAKSSISRGVEVKRNEGPKFSDLGGMQKVLEELNKEVIRPLRRSWLPQWLGVRPMSGILLCGPPGCGKTTLAHAIANETGIPFYKISATEVVSGVSGASEENIRDLFSKAYRTAPSIVFIDEIDAIASKRENMQREMEKRMVTQLMTCMDQSHRPVQAEDANSDSQSSDQASGYVLVIGATNRPDAVDPALRRPGRFGREILLGVPDENSRLEILSVLTRKLKLEGSFDLLKIARSTPGYVGADLAELADRAGNIAMNRIFDEIDSTIEEGKEDFCRQPEEMEKYAISMADFEEAVQVVQPSSKREGFSAIPNVKWENVGGLDLLRKEFDRYIVRRIKHPENYEKFGVNSETGFLLYGPPGCGKTLIAKAVANEAGANFIYIKGPELLNKYVGESELAVRTLFTRARTCSPCILFFDEVDALTTRRGKEGGWVVERLLNQLLIELDGADQRRGVFVVGATNRPDVMDRAFLRPGRFGKLIYVAPPNTDERGLILKAIGRKYPVDASVDLGEIGKWKACENFSGADLAALMDEAAMAALEEKETSAESSDASSWTIKETHFQPALAKIIPSLTERFLSAKMSNNNFNRSVQTPENDFSDQPNFDEYLMFGDWLEEDPNYVASGSTQNSVNQVNDDDSGGSSSQLGGSTTNEKGSVLERQQVQERVAFKMKSEVEILDDGFKWRKYGKKMVKNSPNPRNYYKCSCEGCPVKKRVERDKEDPARRKTTAVAAATDVAQPLKRSYDDQSWN
>Rm_sc0007063.1_g000001.1 /fd
MDGRQELRNNTTTTNRTTLPPSSSSSSAPMANSALFSDHEIPMIPNNTFPSLSSIFDSEPERGYLGFMELLGNTDFAPVVDFGTQTTPSDSLVTMMMPPQQQQQTQTQAQALALPSPVSSTVPESGTNSEALNSGANTAPTTPNSSSISSSSNEAHAANNNNEEQTTTKAGDEEEDADQDPDKTQKQLKPKKKNQKRQREPRFAFMTKSEVDNLDDGYRWRKYGQKAVKNSPYPRSYYRCTTAGCGVKKRVERSSDDPSIVVTTYEGQHTHPSPITPRGSMGMAPLPSELSGHLFTGAGSGYGVAHHYQHQQQQQPHLHSYIYNSSPSLNITTTTSSAPSYGFNQASFPGLFQERYNNTGGGHSSNLAASNLLRDHGLLQDMLPSQIRKETKEG
>Rm_sc0007457.1_g000017.1 /fd
MEAAVKKSYHGDQEQEEKRVVLLESRTATALDDDHHGEGRYSREELVIKAGNEGAGQENNEMKSSSPNQKDLSCGKQISTTSNIKGSSSVEPDHSVASNSSSLKEQDYQLESARAEMGEVREENQRLKKYLDRMMEDYQTLQMQYHDIQQKAIKSSKDDNATNNHQDDDESEQLVSLSLGSFSSKRKKVEEKNKSPSTQVGKEKDTDDEKSLSLGLDCKYEAPAKSSSATTDQVPLSNPSPSSSVEEVRKEEAGETWPPKKVLKTMRSIEDEVAQQNPVKKARVSVRARCDTPTMNDGCQWRKYGQKIAKGNPCPRAYYRCTIAPSCPVRKQVQRCADDMSILITTYEGAHNHPLPLSATAMASTTSAAASMLLSGSSSSSSLPGLNPSAGATTAAADLRGYNYYVSDNSRSRFYIPNSSMSSSLPTITLDLTSNPSSSSSSQLNKFASSTLNSAHQVPYPPTSLNFGSSDQSNNTMPWTNSGFLSYGNGTQLPYNNKNPIIGRQQQQPMQNSMYQNYMQKNNPTPQQFQLPDPIAAATKAITADPSFQSALAAALTSIIGGSSNGGSGSSNNNQNAGGDHFNNIMAQKLKWGEHFPGISSSNGPTASSYLQTAIKGNNITGCASSYLNKPNSSSVNISQPGSLMFLQPPNSLPFATHKSASTSPSEDHKS
>Rm_sc0007631.1_g000005.1 /pd
MQKPPSFHHHLLVLRRDPDRSGHLPCKDIWEIGIGLDRFVKHQSSDALKKNREEEEDEEFEEEEDEDESDKEEENQSGIPSVELQSSGAESRDARFETLAVPQLTEKDQCAGFGVNSATNDGAQFQEPIGISHQEVLAAAPNQPARGQIQNLQQLSTYPTSLSELSPTSVTQSISPAPSPILPEQRPSLQKVNGLCTPEEDKQISSDFKSISPVPLVKTSASDGYNWRKYGQKQVKCPPGSRSYYRCTFSECSVKKIECCDISGHITEIVYKSQHTHDPPRRSNCTREIKVASSAECVGNSVIEYPCEILNDSELPTTSKEPIQENPIPERKRQNSNDSDGNGDVMIKEEHINEPESKRRLKKSNSEYSDSLLKPGKKPKFVVHAAGDVGISGDGYRWRKYGQKMVKGNPHPRNYYRCTSAGCPVRKHIETAVDNTSAVIITYKGIHDHDMPVPKKRHGPPSAPLVAAAAPASMNNLQIVKTDTEGHQSSTQWSVDKGAHQSSTQRLVDKGAHQSSTQRSVDKGAHQSSTQWSVDKGGELTGETLELGGEKAMESARTLLSIGFEIKPC
>Rm_sc0008149.1_g000011.1 /fd
MVSLGKDVTDEVASDNVPKKENIDTEIHVSPHQTPTNGVCPLKSDDKGSAPSKVPNKALQVPDGGITALQSNQEGSVSSLTSEKALLTPETGALVLQSGHEGSTSSRVRERPLEDGYNWRKYGQKLVRGNIYVRSYYRCTHPKCPVKRQVERSHNGQLIDTVYFGQHDHPKPQLSVPIAVGFAVSVGEERAEQRLLTSGEDKPLEAHGDTPKQTEPVDPLQHSNVAENEAVQGVLSLSNRTRDGDPDPKRQKKEKHNGNSIPVDKPTGEPRVVVQTMSEVDIVNDGYRWRKYGQKLVKGNPNPRSYYRCSNPGCPVKKHVERAFNDSKVVIATYEGQHDHDVPPLRTVTPNTAASNVLPAAHNGDSGTKVEAHAVSRASVACTSPEHEGKPIEQPDFESKTKSRRIDAAASDMVVDSDLGPERKINEELIGKARVHEEGDSHDTIVCRANKLQNGKSESIPSEQEKRKPKAEPVQG
>Rm_sc0009001.1_g000011.1 /fd
MGSPTFFNKHFMSDIDHDDYNNTTTSSTPENSSGSPPPAFNDVVYSKIASSPKKSSRRAVQKRVVSIPIKENSNTNTPPPSDSWAWRKYGQKPIKGSPYPRGYYRCSSSKGCPARKQVERSRVDPTTLVITYSSEHNHPWPASRSHHGTKPGIKAETREEETAAGQPEPDPEERLFAADLGGGDEESSLVIIPSVVDEFGWFADMETTSSRVLESPIFAESGGGADTDDVAGMVFPMGEEDESLFADLGELPECSLVFRHRRVGGGGVGPQAQIC
>Rm_sc0009107.1_g000007.1 /fd
MGISRENDQNDLEIGLSLKIDHPPKKEEEEEDGNDDEDEVHEDIEEESAAEEEEIKEDNIEEEPKAAAGEVDDDASVVLETTNLHENNLKTDQELCALQMEMSRMKEENNVLRKVVEQTMKDYYDLQMKFTAVHQNSQTKDPQTFLSLRGNDHDEADPPKSSIPKMSEIRCHRSTSPAREDDIIKESQLGLSLRLQTNEFRDQREDHDIQERNKEELTSSSLTSSVQHKLQRTDLAGITSHAAQANRKARVSVRARCESATMNDGCQWRKYGQKIAKGNPCPRAYYRCTVAPGCPVRKQVQRCLEDMSILITTYEGTHNHPLPVGATAMASTASAAAASFMLLDSSNHHLSDGTLPSSNFMTQASLPPNNYYNTPHHMLNNLYPSSISHQYSSSSNFRTLNSVHHQPHHDPSKGIVLDLTNNFSDTSTSTAFKGGGI
>Rm_sc0010280.1_g000014.1 /fd
MCSLSMPIGMENYQGDLTDILRAGAAAAATGSSSSSAYHSETMNSDSWQFSSDDNYSMKFSTSMAMEEVEDARDNFGDPFSSYIRDPLLHELSSTSTGGFFSSPNSTPEMNISVDMEARAGPFGAHVPGHHHQGEVTKRPCNNIFSRMLQISPGKLGGDVAGCDSVAVLGSPRGGGGGGGGIKAGPGGVMVGSDMINANSSKGCLLENTGVGVQISSPRNPGIKRRKSQAKKVVCIPAPAAANSRPTGEVVPSDLWAWRKYGQKPIKGSPYPRGYYRCSSSKGCSARKQVERSRTDPNMLVITYTSEHNHPWPTQRNALAGSTRSQPSKAGAGSKISPNIAHQQKPDSPAKEEQKAAADSMNENNHVLSPVIATVGSSSTVKEEFEDIEKLQLELDHHDPHHQHDSDHHQFSNHDQGFPYRPSMPEQSNNQSEDFFADLGEIEADPLNLLFSQCFTADEQQKGGNKAALDPFNLFDWSGDQNTNTPNNNPSFGHEAKRRL
>Rm_sc0010731.1_g000002.1 /fd
MDKGWGLTLDSESLGFFLNKPPPSADPPPNKRTNPFGGGDRMFSGIEFPVKSRPADENRVAVDEVDFFSDKNKNKNDDQELKASNNTSVSVKKENWSGLDAVNTVLHLVTVNTGSDQSTVDDGVSSDQADNKRAKIHELAQLQFELQRMNAENQRLKEMLGQVTDNYKALQMHLVAVMQQQQQSQAAADQTSQDHDQTIEGKSEEKRHEIGSSGSLVPRQFLNLGPREETKADNEVSNSSSEARTLSASPQNNVSTNGKRVGREESPESETQGCEPNKVAKHNSPPKQIDQATEATMRKARVSVRARSEAPMITDGCQWRKYGQKMAKGNPCPRAYYRCTMAVGCPVRKQVQRCAEDRTILITTYEGNHNHPLPPAAMAMASTTTAAASMLLSGSMSSADGIMNPNNLLARAILPCSSSVATISASAPFPTVTLDLTTSPPLQFQRPQQGQFQLPFPGQPQNFGPSASNPQLPQGFGQALYNQSKFSGLQLSQELMNSTLAHQTQQQQQGQPSSFADTVSAATAAITADPTFTAALAAAITSIIGGSSHPNNNNSTTSNNSNGGNNNNNKINSFPGN
>Rm_sc0010966.1_g000003.1 /fd
MQSPFGISHQQALAHVTALAQSNMQMQADYQSSLVAAPTESQTSNPPSNPNEASQQQTAPSTSELGSSMVQSSEASHPDKKYPSSHATDRPADDRYNWRKYGQKQVKGSEYPRSYYKCTHLNCPVKKKVERSPTGEITEIIYKGQHNHDPPQPNKRAKDGGGQNGHMDSQPKLENGLQRRVGDSNRSSEAVPERDYEHAQTAPVQLPSDSEDLGDAETREEGDVDEPNPKRRNIDGVASEVALPHKTVTEPKIIVQTRSEVDLLDDGYRWRKYGQKVVKGNPHPRSYYKCTYNGCNVRKHVERAASDPKAVITTYEGKHNHDVPAARNSSHNIANNNASQFKPPTVVAAEKHPLLKGREFGNNDQRPVLLQLKEEQIAV
>Rm_sc0011133.1_g000003.1 /fd
MAIDLVRFSKIDDRTAMEEAASAGLQSMEHLIRVLSSQTPSHNNLDCREITDFTVAKFKQFISVLNRTGHARFRRGPAKQPSESTTTSSPPPPPPANPAPPKPQVTLSFETGNPNTNTNTITHSKSKDCLTLSPPMSTTSSFLSSVTTGDGSVSNGKVFSSAAVPPAPAFSAGKPPLSQSHRKRCHDELATKTTSSGRCHCSKRRKSKVKRTVRVPAISSKIADIPSDEFSWRKYGQKPIKGSPYPRGYYKCSSVRGCPARKHVERAQDDPTMLIVTYEAEHRHPHPQQSNSVPAGAVGLVFQSA
>Rm_sc0011709.1_g000003.1 /fd
MAASSSPSSGGGWNYDVFLNFRGEDTRKIFVGHLHKALDLEAINAFIDSEDLRKGNDLSELLTAIEDSRLSIVVFSQNYASSKWCLKELVKILECMSTKKHLVVPIFYEVDPSDIRKVNGRFAEAFAKHEHDSNADMEEVHMWKSALTEATNLSGWDSRNYKDDAKLIEKIVEDISKKLVHIRSNKVSNLVGMDSHIAKMSSLLDLGEDDVRVVGVYGMPGIGKTTIARAIYDELVCLFDHYCFLENVKEGFKHNGAIHMQEELLSRIFEKSVRSLGTLSRGSKMIMDRLSKKKVLLVLDDVENFNQIEELLGKQHSFGSGSRIIVTTRDIQSLSGVNERYSPMFLSDGEALELFWQYAFRTNQPTREYDPLSRRAVEYAQGLPLALKVLGASLDGKSIREWEDELEKIKEIPHKEIQGVLRTSFDGLDPSQQEIFLDIACFFRGMDEGYVIKILENCGFYPHSGLQVLRDRALLTISYGNRLEMHDLIQDMGWQIVRQQSIKEPGKRSRLWTYEDVDRVLAQNTATEAVEGIMLDLSKSKDVDIDAEAFVRMTNLRLLLIGYNHYIDFNAKDFPLELLHQPRDECKQHVSGVVKFLSRDLRYLMWHGCPLKSLPSNFGPKNLVDLDMRFSHIEQLWEGIKPFKKLKFINLSHSHYLTTTPDFTEATNVETLVLDGCSSLLDVNSSISALKNLVFLCLRGCKELENLPSSIFLKSLKILDLSGCSNLVKFPEISGIMEDLSEIFLNETAIEELPSSIERLQGLVLLHLRNCRSLVRLPDNICNLVRLKDLTLSGCSKLYHLPENLGNLESLMYLEVEGSGIRELPFSILCLKRLKALSCDGCKEMTMPFSSWSSSIEEYNCRYSGLLHLDLSDSNLWELSDGIAHLSALKTLELRRTNLERLPATMNQLRRLTRLELEACKRLKSIPELPSSINYIDAHDCRALETVAKPNTRCSMNLCFIFSNCLQLVQTNLFRDIVETHSHHQGDYRLLLSFNMSLPGSEIPDWFNFQCRGSSFTVQLPPNWFDNKFLGFAICAVGDIKGSQNDASDLSALCHCSLKGNHGQYSFSSTLLDWGFTTDRILKSDHMFMAYVPWSEYRFIEEGKLVNERYFTEATFEIVVENRVDRHGFGTVINRHCITSCGVRFFHGDYMEEQILTISETKSHNDSCDILSVSRKGKEGVGVRLEESPAEGSSAGESKKRPGSEGQKGSNKRRKSPESWTVVSNTLDDGQVWRKYGQKEILGSPYPRAYFRCTRKYDQGCQATKRVQLVQDTPKEYEITYKGNHTCVNMTMIMGASDPATWPTPVCSKKEHGDLSSSLSLIPFVPEKKEDCKEGTTASGLVGNVNDTSDMWTDFESPEFVFPDLGIEQSP
>Rm_sc0011709.1_g000006.1 /fd
MAASSSLSSGGRWNYDVFLSFRGQDTRKIFVGHLHKALDLKAINAFIDSEDLCKGNDLSELLRAIEDSRLSIVVFSQHYASSTWCLKELVKILECVAVKKQLVVPIFYEVDPSDIRKLKGSFAEAFAKHEQDSNPDMEEVNRWKIALTEASNLSGWDSRNYADDAKFIEKIVEDISEKLVHISSNKVNDLVGMDSHVEKMCSLLCLGEDDVRVVGVCGMPGIGKTTIARAVYDEIVCQFEHYCFLENVKDGFKNNGAIQMQEELLSRIFEKRVRCLGTLSKGSKMIMERLSKKKVLLVLDDVENFAQIEALLGNQHSFGGGSRIIVTTRDIQSLSGVDARYSPMFLSDDEALELFMQYAFRTNQPSREYDPLSRRAIEYAHGLPLALKVLGAFLDNKSICEWKDELEKIKEIPHVEIQGVLKKSFDGLDPSQKDIFLDIACFFRGMDKGYVTKILESCGFYPHSGLRVLIDRALVTISDDNRLEMHDLIKDMGWEIIRQQSIKEPGKRSRLWVYEDVARVLTQNMATDAVECIMLDLSKSKDVYIDAEAFVRMTKLRLLRIGYNHSTDLNAKDFQSNQLDHPRGECKQHVSGDVKFLSHDLRYLMWYGCPLKSLPSNFHPKNLVDLDMRCSHIEQLWEEIKPFKKLKFINLSHSHYLTTTPNFTEATNVETLVLEGCSSLLDVNSTISALKNLVFLCLRGCKELKSLPSSICLKSLKTLDLSGCSSLVKFPEISGIMEDLSEIYLNDTAIEELPSSIERLQGLVLLHLRNCRSLVHLPDNICKLVYLKDLTISGCSKLYHLPENLGNLESLICLEVEGSGIRELPVSILCLKRLKTLSCDGCREMTMPFSSWSSSIEEYNCRYSGLLHLDLSDSNLWELSDGIAQLSSLKTLELRGTNLESLPATMNQLRCLTRLELEACKRLKSVPELPSTINYIDAHDCSALETVAKPNTRCSMNLCFTFSNCLQLVQTNLFRDIVETHSHYQGNYQRPLSLNMSLPGSEIPDWFNYQCRGSSLTVQLPPNWFDDKFLGFAICAVSDFKGSQNDASDLSALCHCGLKGNHGESSFSFTLLDWGFTTDRILEADHMFLAYVPWSEYRFTEEGKLVNERYFTEATFEIVVENRVDRHVFGTVMNRHCITSCGVRFFHSNYMEEHNVSITETKSHHDSCDILSVSRTGKEGAGVQLEESLALVMLPGVEAFSRWEWPQKVDRSSASESKKRPGLKDQSNSYKRRKNSESWTVVSPELTDDGQAWRKYGQKMILNSRHPRCYFRCTHKYDQGCNATKHVQQLQDTMYKTTYYGNHTCRDIIKGPQLIMGASESRKYWWIPNHQTTVSSEAGRNKVKEFESGDHRLRGLCLVFKFKSRIHNDKGSLWPLSSIDPSLNIIKSSSLRSESIPGVPSSAVASCDKPIQVGAFVQGAVPRMLKLLQGRLYVIEKTLYNYLLNPKKEKDLLQFRPRETRAIICFR
>Rm_sc0012301.1_g000009.1 /fd
MCFKILAEVTTDYDRQSNEQAVQVQGQGQGQSQSLASPPLVKSEMAGSSNQSGLPAPVHMVSSGASAPVEGDADDISQRANPNSGVQTSQFDHKGSGPSVSSDDGYNWRKYGQKHVKGSEFPRSYYKCTHPNCEVKKLFERSHEGHITEIIYKGTHDHPKPQPSRRYNTGAMMNVQEERSDKALSLTGRDDKSSSMYGQMSCTNEPNSTPELSPVRGNDGSVEGTGSLSTRILDEVDDDDPFSKRRRMDVGGIDVTPVVKPIREPRVVVQTLSEVDILDDGYRWRKYGQKVVRGNPNPRSYYKCTNAGCPVRKHVERASHDPKAVITTYEGKHNHDVPTARTSSHDTSGPTTVNAPSRIRTEENDTISLDLGVGMSSATENRSNNHLRLHSELAERQTHPSSNFKAVQTTPAPSYYGVLNSGMNQYGSRENPSESRSIEIPPLNHSSYPYPQNMGRVLTGP
>Rm_sc0016473.1_g000001.1 /fd
MAVDFMGYRNFSAKLEENAVVQEAASGLESVEKLIRLLSSQQKQEKYHSMDMDCTAVADVAVSKFKKVISLLGRTRTGHARFRRAPLPFTAPPQESVNPIDSSSTRVYHATPIQQIPAPVVVHHHGSGMEGTKDSSTTINFSSYSSAATTSFMSSLTGDSDSKQPMSSSAFQITNMSQVSSAGKPPLSSASMKRKCSSDTLGSGKCGASSSGRCHCSKKRKLRLKRVVRVPAISLKMADIPPDDYSWRKYGQKPIKGSPHPRGYYKCSSVRGCPARKHVERALDDPSMLVVTYEAEHNHSLNIAEASNLILESS
>Rm_sc0020869.1_g000002.1 /fd
MEQASDVVVAENKAKYGGGGGSVSIAERRAAKCGFNAERINTARFRRTNTSPLPSPVERSPCHLTIPPGISPTALLDSPMMLPNSQALPSPTTGTFPLLPPSDDSSMLKSATNEDVRRGSGFDSSFMLKSQGDPKYLPGYSGFENQGSNVDYQALVLEQQPMDFDFPMEFPEEVNAKHYAVDPSNDVKNLNSVVMNESCVDLQMPHSSLASFPKEVIHGEDVGTHQLLEGDHRGYPSLGMARNSEDGYNWRKYGQKQVKGSEYPRSYYKCTHPNCQVKKKVERSFDGQITEIIYKGAPHNHAQPQPNRRAAASLGSAFSFDEMSEMGEGNRTSVKVDSDSLWAKIQSGEDIKSGYDGRPDGLERTSSASVVTDLSDPLSATQGKSPGIFESVDTPEFSSTLASVDEDDQATLRSISLGEDADNEESDSKRRKKDSCMIETSIASRAVREPRVVVQIESEIDILDDGYRWRKYGQKVVKGNPNPRYAIAD
>Rm_sc0020948.1_g000005.1 /fd
MMGNWEQKILKSELTQGKELAEKLMNHLHHSSSSQEGEFLISKLLSSYEKVLSVLTRDVGSEGESKQIQVLDSPCSFGNSSSPLSEISDHDCKNKNVFKKRKIMPKRTAEVKVCSGTGQDGSLDDGYSWRKYGQKDILGANYPRGYYRCTHRNTQGCLATKQVQKSDADPTIFMVTYTGEHTCHLVAQLNGKQNVSLKQEAGTPRQTPEKSFSFGLRVKTENLDTRGEGKEIFPSYSFSPTPIESENNVVEDLVFAATENDFLGGSYAQTFGSPATFESDYFAAVSPCHFVLVGNDVQTSDSDLTHEILSASTSVANSPIGDFDFSLEDLDFYPFENNPESTFP
>Rm_ssc0000114.1_g000002.1 /fd
MDTYQMFFPGSSAASPSSMAALSSPNMGNPQVLLYSSSGTTNFGGESSSSTHGFLGSTGTENQVTNGRQLVVKDDDDRYSDDRAANHDHSPPAADNSGKVKKKTRKPKYAFQTRSQVDILDDGYRWRKYGQKAVKANKFPRSYYRCTYEGCNVKKQVQRLSKDEGIVVTTYEGMHTHPIDKPNSDNFEHILTQMQLTNYTS
>Rm_ssc0000127.1_g000054.1 /fd
MASSSGSLDTSANSHPSNFTFSTHPFMTTSFSDLLSSGADTTNPIATATRNSGYGLSDRIAERTGSGVPKFKSLPPPQLPISPPSVVSPSSYFAIPPGMSPAELLDSPVLLSSSNILPSPTTGSFAAQAINWRTNSGSGANNNNNNRSVKEEHKNYSDFSFQTQTRAPPTSSSAIFQSSNSSIQTAQEQAWNNYLGPPKQDNFSSGKSMVKPEYGSSVQSFSSEMGTNMQSNNNAQPNSSGGFQSDQYSNYNNNNNNNNSNNNQLQSHQCLNRRSDDGFNWRKYGQKQVKGSENPRSYYKCTYPNCPTKKKVERSLDGQITEIVYKGNHNHPKPQNTRRSGSSAASSHAIQASNHTTNDIPDQSFGSHGNSQMDNSIGTPENSSNFSNGDDEFDQSSQRSKSGGGDEYDEDEPNAKRWKKEGDNECISAPGSRTVREPRVVVQTTSDIDILDDGYRWRKYGQKVVKGNPNPRSYYKCTNPGCPVRKHVERASHDLRAVITTYEGKHNHDVPAARGSGSANRPLPSHNTNNNHNVPTAMRPMTHHSTNNAANNNPLDNLRLPTSEGQAPFTLEMLQSPASYGFAGFDNPMGSYMNQTQLNDNNIFSKTKDEPRDDAFFESLLC
>Rm_ssc0000129.1_g000002.1 /fd
MAKGGGLSIDSDPIGYLSLHKPIVLNSFQDQYPNSSSSTHKQHLSGLSMDHHTHQARSPPPPQTLQFSVNLNCTDDNDDRENSPPQSDDNQRKVVDERDFFADNNNKAEEASTEKMDFDDGPSGMEFNVNTGLNLLITNTSSDQSVVDDSISSSMEDKRAKSELAVLQAELERMNAENQRLREMLNQVTTNYSALQVHLLSLMQNQKAENSVEVEEKKLNNGSGSQMVVPRQFMDLGLAANGDAEEPSHSSSDERSRERSGSGDNGKVGAGNVGDEGPAFDQEKKEFGRGISGREESPDQQTQSWGPNKVPRLNSPKEVDQTEATMRKARVSVRARSEAPMITDGCQWRKYGQKMAKGNPCPRAYYRCTMAAGCPVRKQVQRCAEDRTILITTYEGNHNHPLPPAAMAMASTTSSAARMLLSGSMPSADGLMDSNFLTRTILPCSSSMATISASAPFPTVTLDLTQSPNPLQFQRPPGQFNIPFPNPSQNLTNGPVSLLPQIFGQALYNQSKFSGLQMSQDMDRNAHPQQAQQGQQQNSLADTVTAATAAIASDPNFTAALAAAITSIIGNAHPNNNGNNSTTNNNTSNSSGNGNNSSKLQQQD
>Rm_ssc0000366.1_g000027.1 /fd
MEKKDHLIKMEGNTRSSSFSVTTADYSYPFPGMFDFSQGEQKDSLGFMELLGIQDFCPANSLFDLPQITTPQVLPTTSIDMAKEYSFNPSTPNSSSISSASSEAVNEEPHTDKKAAADLQEEDDGHDQPEPKKGLKANQKRKKTTEKKLREPRFAFMTKSEVDHLEDGYRWRKYGQKAVKNSPFPRSYFRCTSASCNVKKRVERCVNDPGIVVTTYEGQHTHLSPLMLPLPPPPPPTTAPNSIIMPRTLFSQYQQQQGLRPFADNQGCNLGFSTPNGTNRSFLNERCFCSPAGGSALMTDHGLLQDIVPSNMLKQG
>Rm_ssc0000393.1_g000021.1 /fd
MPNSNSTAAAEETKVESFGCQGGHSEEENYELVNAKAEMNEVRKENARLKKTLEHMMKDYQSLQLRFFDILKQESHSKKATMSASTSHIKIEEAHDQLLSLCLGRSPRDPKNISDESRLVQVDHHQDLKANLSLELGSKLQLPTELVLSGPIPENSSEEPKEAEASPSSTKTPRTIGNEDDEASQQANAAKRARVSVRARCDTPTMNDGCQWRKYGQKIAKGNPCPRAYYRCTVAPACPVRKQVQRCVDDMSILITTYEGTHNHPLPMTATSIASTTSAAASMLLSGSSTSQLPGLGSSFGLFDNSRQQQLYLSKFSSSPLLPTVTLDLTSSPSPSSTQYRTFRPSVSFCSSESNINLPTSWGNGYPKFGTPFDRKNQECFQPNHQPSSQVSLTETLTKAITSDPNFKSVIAVALSSMVGGGAASYGSQGIGERLGQHLPQNAKGCASSIFNSLSSSDSQKGNLTLLQPPLPFPESKSTSSSPAIRDKSL
>Rm_ssc0000425.1_g000001.1 /fd
MEDDWDLTAVVRGCSTIPTTTTTTTNKPTNPFITDHFHTSPLPSSFGQQGFVSDSTTQTFSVLPLPPDPIKPTSTIEELHDLYKPFFPKSQQTPSLLSPPPQITPQPTFSSPQPLHRHQQHQPKLSATNPQRSKKRKNQLKKVCQVPAESLSSDVWAWRKYGQKPIKGSPYPRGYYRCSSSKGCMARKQVERNRSDPGMFIVTYTAEHNHPAPTHRNSLAGSTRHKPVSSPQSGSVTGGDSTKPKGCSPSPTTSAEEELGRSTTRMEAKDEKQSPMADEDETEYFGVCDTIVSDDFFVGLEGLAGDYFSDHFTVSFGGPWSSGSAATAASSI
>Rr_evm.model.Chr1.2733
MDGRQELRNNTTDRTSLPPSSSSSAPMANSALFSDHEIPMIPNNTFPSLSSIFDSEPERGYLGFMELLGNTDYAPVVDFGTQTTPSDSLVTMMMPPQQQQQQQTQALPSPVSSTVPESGTNSEALNSSANTAPTTPNSSSISSSSNEAHAANNNNEEQTTTKAGDEEEDADQDPDKTQKQLKPKKKNQKRQREPRFAFMTKSEVDNLDDGYRWRKYGQKAVKNSPYPRSYYRCTTAGCGVKKRVERSSDDPSIVVTTYEGQHTHPSPISPRGSMGMAPLPSELSGHLFTGAAGSGYGVPHHYQHQQQQQQQQQQHLHSYIYNSSPSLNITTTTSSAPSYGFNPASFPGLFQERYNNTGGGHSSNLAASNLLRDHGLLQDMLPSQIRKETKEG
>Rr_evm.model.Chr1.3102
MMETYPTFYSSSSTTPPAAASSMSLNMVNSHPHHAYSNDQYQASNNKSNGFLGLMSEMEVSNSINSMSSISQSMKSFGEGESNTAVRAGMKKGEKKIRKPRYAFQTRSQVDILDDGYRWRKYGQKAVKNNKFPRSYYRCTHQGCNVKKQVQRLTKDEGVVVTTYEGMHSHPIEKSTDNFEHILTQMQIYTSF
>Rr_evm.model.Chr1.3845
MDGDKDTRDPGLTEFPTEPSWDSPYFFTNDRDTTVLSEFGWNFSPDDQIGADDRSDLAGSSTTTTLAEQFPERSSNTNSDPAHVVGSVSSSSTEDPPERSTGSGSGGTPPPETPSSTTKVNKKKGQKRIRQPRFAFMTKSEVDHLEDGYRWRKYGQKAVKNSPYPRSYYRCTNSKCTVKKRVERSSEDPTTVITTYEGQHCHHTVAFPRGGGGVNIISHDQSGFAAGSQLMQLPPVSQFMHYPTSIQPRSQISPTHNLTVGGSQSHRSVRAGGTHYHHDQAAGGSQCIINPNHEPLPVVPVPTDEGLLGDIVPPGMRNPFDG
>Rr_evm.model.Chr1.3878
MEVVSHQHQHQHGSTARQYQKLQKVKESRAKNQRELFRIYLCGRESWLLIKMAGNEEEHRQPPPPSPRPPHPSRPTITLPPRTCFETMFNNNSGTGGNTGAGLGFSPGPMTLVSSFFSDGEDCKSFSQLLAGAMLSPADRAGFPPLEDRNSGDDSSDFRFQNGPAGMSIGPPSPMFPAGFLDSPGGLFSPGQGAFGMTHQQALAQVTAQASQSQSYTFHIPNEHSTSMTQLPIFTSSTTPPQEMPSEIPDSGVTLKESSDISHSEQRSQPSSLTVDKPNDDGYNWRKYGQKQVKGSEFPRSYYKCTHPSCPVKKKVERSVDGQITEIIYKGEHNHQRPQSKRPKDSGNQNGNVQVNHDLASQVHGENLNKSKEGTYSMSKQGQESSQAISGTSDSEEVGDAETKVEEKDEDEPAAKRRNMEVRHSEPASSHRTVTEPRIIVQTTSEVDLLDDGYRWRKYGQKVVKGNPYPRSYYKCTFQGCNVRKHVERAATDPKAVITTYEGKHNHDVPASKSGSHYAANNNASNLRSGNPGTEKHASVSKMDPRNNDQQPVARLRLKEEQIT
>Rr_evm.model.Chr1.3997
MQLAKRRSKSMEIEKSLLGNSVMEENRMKSDGDDSEGTSKDINKGGDVEEVAEGKYNLKLQPSPTQKDRAQSKHKQEADDELELAKAEMGEVREENKRLKVLLAQIVKDYQELQMHFLDVIQKQETNKKSMDTSSTADHQGTVSAEADELVSLSLGRTSSSTSTHDHHLRKDHHEMMKKTSRDDDYGVMNEAGLALELGCRSFEPAAADHETTKVNSSSEINSSAADPKEDEVTKIWPPSKMLKTRDDDVSQQQTHLKKARVSVRARCDAPTLNDGCQWRKYGQKIAKGNPCPRAYYRCTVSPSCPVRKQVQRCAEDMSILITTYEGNHNHPLPMSATAMASTTSAAASMLQSHSSTSQQGLVNSTTAPISTSTSNLHGHGPNFTNSLSQNSSRLLPQSQFYFPNSSISTNNSHPTITLDLTAPSPSHFGLRFPSGLPRYSSSTSLNFSSSSSSSFDHNTLLQAPNWINNPAAAGYFNYGTVLSHRNRMNQAVGGSSLNNGKQPFQEPNFYQSYIQNSQKAAPAAPQHHLFTETLATATKAITSNPTFQSALAAALTSFVGANGGTRGAVRETSHIVNGSSSTESSGLKLKWGESLTPINPIYPSTQKGIGCASPGYLNKSSSPLN
>Rr_evm.model.Chr2.1190
MDSSTWVNTSLGLNLVPNDSLHAMDEGQPPVPTITKKVGEFEGEYAIFESNLRSVKQEQAGAGAGAGAGAGAGCSVLMAQELNRISSENKKLTEMLTVLCENYNSLETHVKELMTTKQLASENESMILGNNCLIKKRKSPVDDHQDYCNNVNMIGFTTNTSTAETSSSDEESYKRTKEMSNINLKISRVYVRTDVSDTRLIVKDGYQWRKYGQKVTRDNPSPRAYYKCSFAPTCPVKKKVQKSAENPCLLVATYEGEHNHIHPVEPQVITIDHQGQGRNLITTALPLRNDHSSNSLAPKRSSSPSSSPTTVSMSMSSSSVLDCSTEPGSSFGYKPNQGRQASDDLIYDEKATNFQQLLVQQMASSLTKDPNFTTALAAAISAGRFNILDQPHPHPPIPKW
>Rr_evm.model.Chr2.1191
MEYPHTSSKEKQVDQQGDSLEADLQCVRKENEALRFLLEAMSSKYTRLETQLQLIRLELQQNKSSTHDDHDHHEMTTTGSGCSSYDIFDPTANKRARTTAFAHYDHQQHHHFPVANKTSQFLVKTDSKDKSLIVKDGYQWRKYGQKVTKDNPSSPRAYFRCSMAPTCPVKKKVQRCMQDKSILVATYEGHHNHDIINNSNSLLLGQIISSSSSSPPAPAPHYQIMSVDFPPAAVHGLLQSSSTSTAADPITMRSPPSQPEPITLDLTLSGSKSKSNQEENRPGRGSPAGTTSTSTTDQTCENDKIQEYVTYLTKDPNFTVALAAAVARSIKTDQPARNP
>Rr_evm.model.Chr2.155
MSNNNFNRSVQTSENDFSDQPNFDEYLMFGDWIDEDHNYVASGSTQNSVNQVNDDDSGGSSSQLGGSTTNENGSVLERQQVRERVAFKMKSEVEILDDGFKWRKYGKKMVKNSPNPRNYYKCSCEGCPVKKRVERDREDPAFVITTYEGTHNHRTV
>Rr_evm.model.Chr2.2260
MGALYSYGSGRGFDMEEVEEANKAAVASCHRVLNLLSQPQDQVQFRNLKAETGEAVFRFKKVASLLNTGLGHARVRKLKKLQIPFPESVLLDNPNCTTDHHSKNPHFLQSRFPENPAQDLSLNVRNSLSLGNPSLELSANGKTPIQLQQALPAHYHFLQQQQQHQQQQQQQQRLLLQQQHMKQQAEMMYRRSNSGINLNFDSSSCTPTMSSTRSFISSLSIDGSVANLEGNSFHLIGAPISSSDQNSQHKRKCSARGDDGSAKCGSSGRCHCSKKRKHRVKRSIKVPAISNKLADIPPDDYSWRKYGQKPIKGSPHPRGYYKCSSMRGCPARKHVERCLEEPSMLIVTYEGEHNHPRIPSQSTTT
>Rr_evm.model.Chr2.2412
MGALYSYGSGRGFDMEEVEEANKAAVASCHRVLNLLSQPQDQVQFRNLKAETGEAVFRFKKVASLLKTGLGHARVRKLKKLQIPFPESVLLDNPNCTTDHHSKNPHFLQSRFAENPAQDLSLNVRNSLSLGNPSLELSANGKTPIQLQQALPAHYHFLQQQQQHQQQQQQQQRLLLQQQHMKQQAEMMYRRSNSGINLNFDSSSCTPTMSSTRSFISSLSIDGSVANLEGNSFHLIGAPISSSDQNSQHKRKCSARGDDGSAKCGSSGRCHCSKKRKHRVKRSIKVPAISNKLADIPPDDYSWRKYGQKPIKGSPHPRGYYKCSSMRGCPARKHVERCLEEPSMLIVTYEGEHNHPRIPSQSTTT
>Rr_evm.model.Chr2.399
MAVELMMGLVDSFAAKMEENDVKEAASAGIQSVEKFISLMSSSSSTPESAAIEYKAVADMAVNKFRKVISLLDRGRTGHARFRRGPVTTTSPQSPLVLTKETEQQSSFQCQEEALNMKTEQSQSSSAFKVYCPKPVLRLPPLPKTSTSFNFSASPAVSGSNSFMSGDGEITTLQHSMSSGFQLTHMSVSSAGKPPLPSSSLKRKSHSVDDAAALRCGSSSSRCHCSKKRKSRVKRVTRIPAISTKMADIPADEYSWRKYGQKPIKGSPHPRGYYKCSSQRGCPARKHVERAVDDPSMLIVTYEGDHNHSQAVTEAMAAIVLESS
>Rr_evm.model.Chr2.692
MAVEMMSFPKMEDQKAIQEAASQGLKSMEHLIRYLSHQQQSNQPSSRVDCTDLTDHTVSKFKKVISLLNRTGHARFRRGPVAAVPAPHHHQFYSSSSSSSPPSTSLLFPPSQTLSLAPAPVAPPAIAPPAPVKAPETNFAHSMTLDFTRPNALASNPKCTDIEFSVSSSSSFMSSAITGDNSVSNGKLGLFIAPNPAPAVSGAKPPLSAAPFKKRCHEHDHSDDVSCKLSGSGSASGSGKCHCSKRRKNRVKKTIRVPAISSKIADIPPDEYSWRKYGQKPIKGSPYPRGYYKCSTVRGCPARKHVERAPDDPAMLIVTYEGEHRHAPDNMSGGVGMVFEST
>Rr_evm.model.Chr3.2342
MEGGHHRGVSNYDLHQQVSFSSSTPPAEQAIHHELGFVQFENHHHHSQVLSFLAPSPAQQSQPPPQQPSSHHHQTAAVNSSITVTTTAATNTNMGFSHSHDLVTRPSWNNNDQVGTLDPKGVSDENGTGNGSDCSNSWWRSSNSEKSKMKVRRKLREPRFCFQTRSDVDVLDDGYKWRKYGQKVVKNSLHPRSYYRCTHSNCRVKKRVERLSEDCRMVITTYEGRHNHIPSDDSNSSEHECFTSF
>Rr_evm.model.Chr3.3065
MEDDWDLTAVVRGCSTVPTTTTTTTTTTNKPTNAFITDHFHTSPLLSSFGQQGFVSNNNTQTFSVLPLPPDPIKPTSAIEELHDLYKPFFPKSHQTPSLLSPPPQITPQPTFSSPQPLHRHQQHQPKLSATNPQRSKKRKNQLKKVCQVPAESLSSDVWAWRKYGQKPIKGSPYPRGYYRCSSSKGCMARKQVERNRSDPGMFIVTYTAEHNHPAPTHRNSLAGSTRHKPVSSPQSGSVTGGDNTKPKGCSPSPATSAEEELGRSTTRMEAKEEKQSPMADEDETEYFGVCDTIVSDDFFVGLEGLAGDYFSDHFTVSFGGPWSSGNAATAASSI
>Rr_evm.model.Chr3.3075
MEGGQEHMNPPPTSSSTPPLSLPLILPPQNPSYQLFTPSGLNPPPLPLLQPHDHQSLNPLDIDWISLLSGQVGHHGLVSHDQISNYRAVTGMVDLSTASGSAGENTIEGDDDSEQKGCKKRKVGGYKMRKATRPRFAFQTRSADDILDDGYRWRKYGQKAVKNSLYPRSYYRCTHHTCNVKKQIQRLSKDTSIVVTTYEGTHNHPCEKLMETLTPLLRQMQFLSRF
>Rr_evm.model.Chr3.3187
MEKRKSMMGNWEQKILKSELTQGKELAEKLLNHLHHSSSSQEGEFLISKLLSSYEKALSVLTRDVGSEGESKQIQVLDSPCSFGNSSSPLSEISDQDCKNKNVFKKRKTMPKWTEEVKVCSGTGQDGSLDDGYSWRKYGQKDILGANYPRGYYRCTHRNTKGCLATKQVQKSDADPTIFMVTYTGVHTCHLVVQLNGKQNVSLKQEAGTPRQTPEKSFSFGLRVKTENLDTREGGKEIFPSFSFSPTPIESENNVVEDHVFAAIENDFLGGSYGQTFRTPATFESDYFAAVSPCHFGLVGNDVQTSDSDLTHEILSASTSVANSPIGDFDFSLEDLDFYSFENNPESTFP
>Rr_evm.model.Chr3.4293
MEHQHSSLTTAYIRYPFKFHHNIFKNTTSQTKQTMDNISETVSLIHHGCNLARDLESNLPNLASRPETFSKSLDEIMRVFGAARERLQSSSAAQHDPMSSYVHVAQQQQQIDASLLEWLRCNYTQATDDHHIQTQRFASEKSSAATQSDMRDSGADVLQGQIHQAMDHIVTVVSHELNAASSSQSRPRRRRDHGEIRKLTVPAPRIGNTEIPPEDGFTWRKYGQKEIMGCRFPRGYYRCTHQKLYNCPAKKQVQRLDNDPLTFEVMYRGDHTCHMSSTAPSSLPPSDQIKQETTTQTHAATTQPLGTWLSMDFNAKGGGSSSGGGRGDGDGDCVGTSITTTTRYGKDVEFPVVDLADAMFNSGSSSSNSMDFMFTSSMDSKWESGDKKN
>Rr_evm.model.Chr3.4294
MATTWLEALPADHKKVIMKNLVRGRDRATELQSQLNNRSNGSTSLSAQELVMEIVSSFTESLSVLSESSKLCGDAEHQYSGTNGCGAGEIVKAEASHVEQSHCGDRSSEDSGESRKRPGYKDRRGCYKRRKNSESRSIVSSTVDDGQAWRKYGQKEILNAPYPRAYFRCTRKYDQGCQATKQVQQVQDTPKVYKTTYIGNHTCRNMIRGPQMIMGATDPPTWDSHAPPRSTVSSESGSTPICNKKEHHGVHGGHLPSSSSMIPLVSVKKEECKEGTTSSGLTDNLNDTSDVWPEFKDDHHHHFGFPETTVMSNENAVSNMQYLDMDLVVKSINFENEFDFDF
>Rr_evm.model.Chr3.4530
MAASSSSASVGRWNYDVFISFRGDDTRKNFVGHLYKALRQKAINTFIDSDELRTGNDPSELLEAIADSRLSVVVFSKHYASSKWCLKELVKIVECMKTMKQIVVPVFYELDASDIRKPKASFEQAFAEHTHVEEVQRWKSALVEASNLSGWDSINYEDDAKLIEKIVGDISKRLIRVSSSKDNVLVGMDKHIAEIDVLLCLGVDDVRGIGIFGMSGIGKTTIARAVYDEITCQFEHYCFLENVKDGFKNKGAVRMQEELLSRILKKKVCTLGNLNTGFKMVMERLNKKRVLLVLDDVENFAQIEALLGKQCSFGGGSRIIITTRDMQSLSGVQERYSPKFLSDDEDLELFMQYAFRSHQPAGEYDSLSRRAIEYAQGLPLALKVLGAFLDSKSECEWEDELEKLKKIPHIEIQGVLRTSFDGLDPLQKDIFLDIACFFRGMDKGYVTKVLESCGFYPHSGLRVLLDRALITISDDNRLEMHDLLQEIGWEIVRRQSIKEPGKRTRLWVFEDVNHVFTQNTATDAVEGIMLDLSRSKEVYLNSEAFVKMTRLRLLRIISDNHSPQDLCHPSDVCQQHLSGNFRFLSNELRILHWHGFPSKSLPSNFEPTNLVELDMHSSHIEQLWEGIKPLKKLTIINLSHSQYLKKIPDFTEATNMKKLILDGCSSLLEVHPSISALKNLVVMSLKGCKAVKNLPDSIYMKSLKTLDLSGCSNLKMFPEISGIMDDLSELYLNETAIEELPSSIEQLQGLVLLNMADCRSLVCLPDNICNLAYLTNLALSGCSKLNRLPENLGNLESLMVLEIERSGIKELPFSILHVNKLKRLSCDGCKEMMAPLSSWSSSIKGYYTYSGMLHLDLSDCNLMVLSDGIAHLSSLRTLELRRNNLESLPAAMNRLRCLSHLELEACKKLKSIPELSSSISYIDAHDCTALETVSTPKPRSSTNLCFTFSNCLQLIQTNLFRDIVETHSHYQGSYLRPLSFSMSLPGSEIPHWFNHQSKGFSVTVQLPQNWFDDKFLGFAICGVSNFKGAHNDASDLSAVCFCTFKGNHGEYKFSFHLLDWGFRTNRYLQSDHMFMGYVPWSQYRFSDEGKQGNERYYTEVTFEIVVENGVYAHDDYRTVIRRHCITSCGVRLFHGNYMGLQNLSITQPNSHHDGCEIPLDTVRKRKRDIAGVTLQWEWPPAEEVFTEQEQEGSPSREGSLAGEGSSAGKRSSAGEGVPSILTAVATVESGANERDGPTIPNRTNRRRRTNLRNSATWIRDTNQLIDDGHAWRKYGQKEILGSRYPRNYYRCTYRMDQGCMATKHVQRISDEPVLYRTTYRGNHTCRPVSSIQDIEENCEDMSYAIFVVVVVNVVGLPPISELCNRKQSILSLILKS
>Rr_evm.model.Chr3.4742
MEDDDWDLYAVVRSCKAVTTARASLPVVTAPNPVHHDDSSVPSWMWDWVKHEEVETHVPPVRFSNLEFRAGDGLEEFYQPFFPSPTIDNTTTTTTITTGTSSYAPAGTIIPNSATSFISDFGGGSTSSGQHQLQQQQNNFMPANTNTSPHFNPGFAPVSGLGRFPEQQLLKPLKLETPENPEELIPRLKPVSLVGPVIPPMQIPPNLIRPRKRKSPVKKMVCHLAADNLSSSDLWAWRKYGQKPIKGSPHPRNYYRCSSSKGCSARKQVERSTEDPNMFVVTYCGDHTHPRPTHRNSLAGSTRNKAAATTSKAKDPESPSVQLVPAQGGDDDEQAANSNSCDGDKASEEAEDEEMEEDEDDEEFVVSSEDIFLGMKQLGRTGSGGSTLGSLAAGTSGDGFSTKQSNLGSSWGASCSSSAGATVSGGC
>Rr_evm.model.Chr3.4820
MDMRVNWEQKSGIVNELTRGRELARQLQIHLNATSTLNPSTSSQTALTRQMLIQKIISSYEKALSMLNSCSSAPMAVAVEQLHQQQPTFTVAASTAVVTIRMADSPPSLNGSPRSEDSDDHKDPSRKRKGLARWTKQVRVTSGMGLEGPLDDGFSWRKYGQKDILGAKYPRGYYRCTHRNVQGCLATKQVQRSDEDPMILEITYRGRHTCTQAASTSVASPPPKPMSPLPDQTPEPPQINQQPQHNMLLSLPEGLRVITEGLDTSHDRRGELLVPSFNNNNYVGNFSPSLTMPTASTSGTNYFSVLSQQDFGGNQNLQISAAAESHDIISAATSASNSPTVGLDFPFAEADHQILYPNFTFDDPGFFP
>Rr_evm.model.Chr4.1049
MECSSWPVESVCLSNRQRVLKEELVLGHQLANQLGRVVSNGDFRSAEGLVTKILSSFSNSLSILNGNHESEEEEEELNISPIRANNITIAPPPSILELSSWDAHNAVESAASMDLRGSFKRRKKMTSHAWSRDSPDFNDDGHAWRKYGQKQIQNAIHPRSYFRCSHKYDQGCTATKQVQKLDHYPQLFRTTYYGNHTCTKSFLKAPDFFLDTTNATPTEVSNSKFMIIYNSNNSLTKIKQEQPLFSSTKNELIKSNHTTGNKLSSSDYLVSSGTGMVGPSEPISGLPSQIELDRKGMIDLGQRWDAYYLMKKFCLMNFGDECKRTWLL
>Rr_evm.model.Chr4.1056
MESLEYTWPASWNLQEKMKEELVRGHELANQLHLVVRNGDGESAKGLATKIVCSFTNSLSLLGGNHDSKGKHIQANTSSNTVALPTLVDSSSWVALEAIKRTEMLINSRSSSKKRKTSHSWSRDAPDFIDDGHTWRKYGQKQILNTSHPRSYFRCSHKYDQGCKATKQVQKVEDDPSLFRTTYFGNHTCKHSILKAPESILDNVSGGSPREESNSKFMITFENNNNFPYEQEHPFFSSYSSTEREIIKSNHVASSRSSSLSCDYLSEPISRLPTMMELHSEDMITFENNINFPYEQEHPFFSSYSSTEREIIKSNHVASSQSSSLSCDYLVPPDPVTVFESSETISRLPTMMELHSEDMIYY
>Rr_evm.model.Chr4.1059
MEWTWLESVSSNRQRVVEELVQGREMVNQLQRCLSGDVRSAEGLVTKILGSFTNTLRILNGSEEAKEELISQIQANSPTSTVTAAAGADSSSWDALDDAVKSEDSNEESYKSTETFKDRRGSYKRRKTSHSWTKDTLDLVDDGHAWRKYGQKMILNTRHPRNYFRCTHKFDQGCKATKHVQRIKDEPQLFRTTYYGNHTCTDYLRAPELILDSSSSQDSPKNMIRFDNTNNDFTRKQEHPFFSSFTSIKNESVKEEEMITPSNDHDHVIHHNQQLSSCDYLMSPGLGVFESSASTIAYDHEDVISRIMVGYFDDEVDFPYEF
>Rr_evm.model.Chr4.1162
MTSSFTHLLTSNMNMNNFDQDRTGSWSWGLSDRSTEAEIPKFKSLQPPSLPLSPPPASPSSYLVNTPGFSPTDFFSSPMFLANSNTLPSPTTGAFSSQVFEWMSTPKENNSQQGAEKEQKMFTDFSFQPATSSSSFSVQQSSSSMVSSVEESLKSQQQQSWGFNNPRQEESVAEKTEVKSEFAPTQSFSAAPKSDYTHCNTHSTQYVREQKSDDGYNWRKYGQKQVKGSENPRSYYKCTFPNCPTKKKVERSLDGQITQIVYKGSHNHAKPQSTRRSASQQQSLQTSSYGISDQSASTISNPKIEAVTLQEDSNSASMGGEDEFEQNSPISNSNGADDDNEPEAKRWKGENANETYAAPGSRIVKEPRIVVQTTSEIDILDDGYRWRKYGQKVVKGNPNPRSYYKCTSTGCPVRKHVERASHDTRAVITTYEGKHNHDVPAARGSGGYGASARPASDANSNSNVSVAAVRPLALPNHSNNLSYLSSLQKQPTSESQAPYTLKMLQNTGSYGY
>Rr_evm.model.Chr4.1532
MEEAMSTNWPDGLEEELVRELLDNESPFFVLPEEAVEYQQMSVSNKEGLNRFVQNVYSGPTIHDIETALSVTTGITVQPQELSQARLSILERGLSKVEHKYTLKIKSCDSGMADDGYKWRKYGQKSIKNSPNPRSYYRCTNPRCSAKKQVERSSEDPDTLIITYEGLHLHFAYPFFHLTQAQNPNPPTKKPKKRTLAAQPEDHEQDAQESPRSVTPDPEHDLQPGAFTDQPQEFVEEERGSQGLLEDVVPFMIRKPSSASSNSSCCSYRSPPTSPPSLSWPSYFDVGINHSIG
>Rr_evm.model.Chr4.1689
MDIKEAERVVIAKPVASRPTCSSFKSFTELLTGAIDASPSNVSSETAVPAIRPKTVRFKPTATLPVAGLISSQAETSGAALSNSAEKVSKSDNKSTVVYKPLAKVVSRATVTALANLGNFNTSRQQPQSSVGVGVVLHPNREKCFKTQLISNLYQKSPSCAETSQSTEPVKIVPQNMEEDAKNIPAAANSDRPSYDGYNWRKYGQKQVKGSDYPRSYYKCTHPNCPVKKKVERSLDGQIAEIVYKGEHNHSKPQPPKRSSSGTQGSGFASDATGQDNNTRLWNSHLNEKHEGSEGRVEDQNEVGVPVHSYQSKSIVHYDPPATGALHAGGATPDNSCGVSGECEEGSKGVEADDYEPRCKRRKSENQSNEVGVSGEVMQEPRVVVQSSADSEITGDGFRWRKYGQKVVKGNPYPRSYYRCTSVKCSVRKHVERVSEDPKAFITTYEGKHNHDMPLRTANPGASSEKDTQPPPTMDLNHIRHQISCSDILMPTFIGLLQILWWNGISLKVDNLVALIPLNCKDKDTFKDSIFSEVMVVLYYQKSRIYRLYYNTVSTIKALTPLSMIFWRILDFGYLSKSRFTGAVGSL
>Rr_evm.model.Chr4.257
MEEVESANKAAVESCHTVLNSLLCKPKNDIQSKSLGVQTEEAVVKFKRVVSLLSHGRRIRKLKKKLDSSLPQSLFLDGPNYGSDISSKTLQLLPATFPQNLHTQNQKVFLGNPVLDMSIKLPLQIAKPKPLQQLHRLQVHPQQFNGINLAFNKPSTTPSLSNAASFISCLSMDAGGVANYGSNSFRLINGSVPRSSDQISQQERRSSGAEQSSSVKCGSNDKCPNSRKRRLRVRRSFKVPAVSQNVANIPGDEYSWRKYGQKPIKGSPYPRGYYKCSSMRGCPARKHVERCVEDPSMLIVTYEGEHKHSQSAHQHSQP
>Rr_evm.model.Chr4.3217
MDEQRCDLKHLHSDQSFLGLSSSSDHRLVESPIKEETLFKEIKEVDFLSNNRLPNQPAPGHAELTTLQLEVELQREHEENQKLRTMLDQITKSYKGLQAQLRMIRLQEQLQTCAEDSNLDPKLSFLHDDQSPKSSSHHDHDQEQVLAVTDHDQVPLRRARVSVRARSEAPMISDGCQWRKYGQKMAKGNPCPRAYYRCTMVAGCPVRKQVQRLAEDKTILITTYEGNHNHLLPPAALSMANTTSAAAAMLISGSTTSKEAHHHLTHPTGLFSSLQPLYGSSMATFSTSAPFPTITLDMTRTPNPNPNPMQFMDSSATFPNPLQGYSHPLIGHPMCLNIPQHNHAALTPAAMQLADLQPFLEQPHGSMVETITAAITSVPKFTTALAAALSSRTNNVENINAGLQGSTNDISSLNSNGNEVCAAFSGSPQLPQSCTTFSTT
>Rr_evm.model.Chr4.3219
MDEQRCDLKHLHSDQSFLGLSSSSDHRLVEPPIKEETLFKEIKEVDFFSNNRLPDQPAPGHAELTTLQLQVELQREYEENQKLRTMLDQITKSYNGLQAQLRMIRLQKQLQTCAEDSINLDPKLSFLHDDQSPKSSSHHDHDQEQVLAATDHDQVPSRRARVSVRARSEAPMISDGCQWRKYGQKMAKGNPCPRAYYRCTMFAGCPVRKQVQRMAEDKTILITTYEGNHNHPLPAAAISMANTTSAAAAMLISGSTTSKEAHHHLTHPTGLFSSLQPLYGSSMATFSTSAPFPTITLDMTSAPNPNPNPMQFMHSSATFPIPLQGYNHPLIKHPLCLNIPRHNHAALTPAAMQLADLQPFLEQPHGSMVGTITAAITSDPKFTTALAAAISSRMNNIENINAGLQGSTNDISSLNSNGNEVCAALSGSPQLPQSCTTFSTT
>Rr_evm.model.Chr4.3344
MEKKDHLIKMEGNTRSSSFSQTTADYSYPFPGMFDFSQGDQKDSLGFVELLGIQDFCPANSLFDLPQITTPQVLPTTSIDMAKEYSFNPSTPNSSSISSASSEAVNEEPHTDNKAAADQQEEDDGHDQPEPKKGLKANQKRKKTTEKKLREPRFAFMTKSEVDHLEDGYRWRKYGQKAVKNSPFPRSYYRCTSASCNVKKRVERCVNDPGIVVTTYEGQHTHLSPLMLPPPPTTAPNSISMPRTLFSQYQQQQGLRPFVDNQGCNLGFSTPNCTNRSFLNERWFCSPAGGSALMTDHGLLQDIVPSNMLKQE
>Rr_evm.model.Chr4.52
MGFLRTMEQAHDVVVAENKAKYGGGGGSVSIAERRAAKCGFNAERINTARFRRTNTSPLPSPVERSPCHLTIPPGISPTALLDSPMMLPNSQALPSPTTGTFPLLPPSDDSSMLRSATNEDVRRGSGFDSSFMLKSQGDPKYLPGYSGFENQGSNVDYQALVLEQQPMDFDFPMEFPEEVNAKHYAVDPSNDVKNLNSVVMNESCVDLQMPHSSLASFPKEVIHGEDVGTHQLLEGDHKGYPSLGMARNSEDGYNWRKYGQKQVKGSEYPRSYYKCTHPNCQVKKKVERSFDGQITEIIYKGAPHNHAQPQPNRRAAASLGSAFSFDEMSEMGEGNRTSVKVDSDSLWAKIQSGEDIKSGYDGRPDGLERTSSASVVTDLSDPLSANQGKSPGIFESADTPEFSSTLASVDEDDQATLRSISLGEDADNEESDSKRRKKDSCMIETSIASRAVREPRVVVQIESEIDILDDGYRWRKYGQKVVKGNPNPRSYYKCTSAGCLVRKHVERASHDLKFVITTYEGKHNHEVPAARNSNHINSSSANVHPPTQSALALSRNTSIPKPETQVQDLAPHFDRKPEFHDEYLRPTYLGNFNNDLKFGASSIYQMKFPPLHNAMPYGSFGLNAPHHNVAHQAGSVVPDFSSMSLPLNLPPSGNLGLAGFDFNNGKSVYPVQPYVSGQQLQENELRYLKPKQEQKDDGLYDACSLPIIDQGNASLSPSSSLLYHRMMGSYSS
>Rr_evm.model.Chr4.959
MECPWPESVFSSENRQRAMEEELVREEEFANQLREFLDDHGDHGRWVVAQALGTKISSSFTNSNSLSILKGNHQGELVPHIIRANTTFAAPTIVNSSSWNAQEGRHRAIMSTETSKDRRGCYKRRKTPYSWTGNTPDLVNDGHAWRKNGQKQILNATHPRNYFRCSHKYDQGCRATKQVQKVEDYPSLFRTAYFGNHTCTYHFLKAPELLLQDGLSSTPSPTEDCNSKFTITFGNTNYSLANQQEDPFFSSNISTREEMINSNQIATNQSSIFDDLVSLDQLPVLDSSGVISRLPSILSELDHEDTTYRTVTGYVYHDGIFPYEI
>Rr_evm.model.Chr5.3523
MDSTAPECPPPPSDELDRGLTDFHPGSDPAFSTSRSGGGGAKYKLMSPAKLPISRSPCLTIPPGLTPTSFLESPVLLSNMKAEPSPTTGSFLNPKMVYGTANSTYSATMVCSDERNSGSFEFKPHSRLNMVTTDYDHHSNEQAVQVQGQGQGQGQGQSQSLVSPPLVKNEMAGSSNQSGLPAPVHMVSSGASAPVEGDVDDISQRGNPNSGVQTSQFDHKGSGPSVSSDDGYNWRKYGQKHVKGSEFPRSYYKCTHPNCEVKKLFERSHEGHITEIIYKGTHDHPKPQPSRRYNTGAMMNIQEERSDKVLSLTGRDDKSSSMYGQMSSTNEPNSTPELSPVRGNDGSVEGTGSLSTRILDEVDDDDPFSKRRRMDVGGIDVTPVVKPIREPRVVVQTLSEVDILDDGYRWRKYGQKVVRGNPNPRSYYKCTNAGCPVRKHVERASHDPKAVITTYEGKHNHDVPTARTSSHDTSGPTTVNAPSRNRTEENDTISLDLGVGMSSAAENRSNNHLRLHSELAERQTHPSSNFKAVQTTPAPSYYGVLTSGMNQYGSRENPSESRSIEIPPLNHSSYPYPQNMGRVLTGP
>Rr_evm.model.Chr5.3700
MDPAASDHSIHSSRIEHHVLSPATADGKRVVHDELDFFADHHNGCLKETDQTLEVKEDMAPENHLDTGLNLLTTYTSTSDKSSTDDGSTSHSMEDHKQTISELEVVQAELGRMNVENQRLRVMITQANNNYKSLQVHLVEFMQRQQNQSVQQHKMVINGSAPEEKQKMNNIVPRQFMDMGRAANITHHEKNELVSHSSLDMVRSNNDCSLSPPIVESMDHCKSTVHRGSKRTSAGAEDSPERQEFQAGSPGWVPKKIPKLNSGDADVDHQASEETMSMIKKARVSVRARSEASMISDGCQWRKYGQKMAKGNPCPRAYYRCTMGTGCPVRKQVQRCAEDKTILITTYEGQHNHPLPPTAMAMASTTSAAASMLLSGSMPSADHHPHHALINSSSNTFLQRTAIHHPQLPNCPPSFATLSASAPFPTVTLDLTRSPATSSETMALNQLPNFSQNMPLPHALGQALCNNESKLSLLDGFRGLDATTNHSILADKVSAATAAITADPNFTAALVAAITSIIGNNVHSNNNTNSSNITTRNSSDDNT
>Rr_evm.model.Chr5.5579
MCSLSMPIGMENYQGDLTDILRAGAATGSSSSSAYHSETMNSDSWQFSSDDNYSMKFSTSMAMEEVEDARDNFGDPFSSYIRDPLLHELSSTSTGGFFSSPNSTPEMNISVDMEARAAPFGAHVPGHHHQGEVTKRPCNNIFSRMLQISPGKLGGDVAGCDSVAVLGSPRGGGGGGGGIKAVPGGVMVGSDMINANSSKGCLLENTGVGVQISSPRNPGIKRRKSQAKKVVCIPAPAAANSRPTGEVVPSDLWAWRKYGQKPIKGSPYPRGYYRCSSSKGCSARKQVERSRTDPNMLVITYTSEHNHPWPTQRNALAGSTRSQPSKAGAGSKTSPNTAHHQKPDSPAKEEQKAAADSMNENNHVLSPVNATVGSSSTVKEEFEDIEKLQLELDHHDPHHQHDSDHHQFSNHDQGFPYRPSMPEQSNNQSEDFFADLGEIEADPLNLLFSHCFTSDEQQKGGNKAALDPFNLFDWSGDQNTNTPNNNPSFGHEAKRRL
>Rr_evm.model.Chr5.5954
MSDHHHEPKDLYYHDLFQYDHGQLNGGMIMNNPKVSGSSSPAYNNLLQGFDVPSYMNTSFTEYNSLATAFGLSSSPSDHEVFSSIDEGSHQKPVDNLGYLGGGGGHVSSDGEVHVTPNSSVSSSSAEAGAEEDSGNKSKKDRQQPQPKGSSEEGGDVHSPKKSSKIVKKKGEKKQREPRFAFMTKSEVDHLEDGYRWRKYGQKAVKNSPYPRSYYRCTTQKCGVKKRVERSFEDPSTVITTYEGQHNHPIPATLRGSININAAHHHHALFSPSSMYASAAPTTSSSGPSFPQEYLFQMATPQMMMRNDGGGVGPGGIYSSRNVNFPQQYHQLPADQYGLLQDVVPSMFFKHEP
>Rr_evm.model.Chr5.6097
MDSPTFFNKHFMSDIDHDDYNNNNTTTSSTPENSSGSPPPPPPAFNDVVYSKIASSPKKSSRRAVQKRVVSIPIKENSNTNTPPPSDSWAWRKYGQKPIKGSPYPRGYYRCSSSKGCPARKQVERSRVDPTTLVITYSSEHNHPWPASRSHHGTKPGIKTETREEEAAAGQPEPDPEERRFAADLGGDEESTLVIIPSAVDEFGWFADMETTSSRVLESPIFAESSGGGGGVDTDDVAGMVFPMGEEDESLFADLGELPECSLVFRHRRVGGGGVGPQAQIC
>Rr_evm.model.Chr5.6818
MDKGWGLTLDSDSLGFFLNKPPPSAAPPPNKRTNPFGGGDRMFSGIEFPVKSRPADENRVAVDEVDFFSDKNKNKNKNDDQELKAGNNTSVSVKKENWSGLDAVNTGLHLVTVNTGSDQSTVDDGVSSDQADNKRAKNHELAQLQVELQRMNAENQRLKEMLGQVTNNYNALQMHLVAVMQQQQQSQAAADQTSQDHDQNIEGKSEEKRHEIGSSGSLVPRQFLNLGPREETKADNDVSNSSSEARTRSASPQNNVSTNGKRVGREESPESETQGWGPNKVAKHNSPPKPIDQATEATMRKARVSVRARSEAPMITDGCQWRKYGQKMAKGNPCPRAYYRCTMAVGCPVRKQVQRCAEDRTILITTYEGNHNHPLPPAAMAMASTTTAAASMLLSGSMSSADGIMNQNNLLARAILPCSSSVATISASAPFPTVTLDLTTSPPLQFQRPQQGQFQLPFPGQPQNFGPSASNPQLPQGFGQALYNQSKFSGLQLSQELMNSTLAHQTQQQQQQQQQGQPSSFADTVSAATAAITADPTFTAALAAAITSIIGGSSHPNNNNSTTSNNSNGGNNNNNKIDSFPGN
>Rr_evm.model.Chr5.696
MAGMDDNVAIIGDWVPPSPSPRDFFSSMLVDGIGSRSFLESPSSNKAEEFWSREGNTNGKNLSQENGTGDEITEMGSFSAYKSNSRGGLVDRIAARAGFNAPRLNTESIRSSDLSLNSDVRSPYLTIPPGLSPTTLLDSPVFLSNSLAQPSPTTGKFPFVSNGHARNSTLMTEAADKANFFEDMNTSFAFKPLGESGSFFLGPTSKQSFPSIEVSVHSENSSQSMEPTKVQNQNANNFQLQPDFSRTSTEKDNGANTVSADPRAFDTVGGSTEHSPPLDEQPEEEGDQRGGGDSMAAAGGGTPSEDGYNWRKYGQKQVKGSEYPRSYYKCTHPNCQVKKKVERSHEGHITEIIYKGAHNHPKPPPNRRSGAIGSSNPLIDMRSDVLEQGGPQTGADGDLVWASAQKATGGAPDWKHDNLEVTSSASAGPDYGQQSTSMQAQTGAHLESGDVVDASSTFSNDEDEDDRGTHGSVSLAYDGEGDESESKRRKIEAYATEMSGATRAIREPRVVVQTTSEVDILDDGYRWRKYGQKVVKGNPNPRSYYKCTNAGCTVRKHVERASHDLKSVITTYEGKHNHDVPAARNSSHVNSGPSGNMSGQASSSAAQTHPHRPEPSQVHSNMARFERPMSMGSFSLAGRQQLGPPQGFSFGMNQPGLANLAMAGFSPGQHKVPVLPVHHPYFAQQRQVSEMGFMLPKGEPKVEPMSEPGLNMNNASSVYQQLMSRLPLGPQM
>Rr_evm.model.Chr5.901
MATSSGSLDTSANSHPSNFTFPTHPFMTTSFSDLLSSGADTTNPIATATRNSGYGLSDRIAERTGSGVPKFKSLPPPQLPISPPSVVSPSSYFAIPPGMSPAELLDSPVLLSSSNILPSPTTGSFAAQAFNNWRTNSGSGTNNNRSVKEEHKNYSDFSFQTQTRAPPTSSSAILQSSNSSIQTAQEQAWNNYLGLPKQDNFSSGKSMVKPEYGSSVQSFSSEMGTNMQSNNNTQPKSSGGFQSDQYSNYNNNNNSNNQQLQSHQCLNRRSDDGFNWRKYGQKQVKGSENPRSYYKCTYPNCPTKKKVERSLDGQITEIVYKGNHNHPKPQNTRRSGSSAASSHAIQASNHTTNDIPDQSFGSHGNSQMDNSIGTPENSSNFSNGDDEFDQSSQRSKSGGGDEYDEDEPNAKRWKKEGDNECISAPGSRTVREPRVVVQTTSDIDILDDGYRWRKYGQKVVKGNPNPRSYYKCTNPGCPVRKHVERASHDLRAVITTYEGKHNHDVPAARGSGSANRPLPSHNTNNNNMNNNHNVPTAMRPMTHHSTNNTANNNPLDNLRLPTSEGQAPFTLEMLQSPASYGFAGFDNPMGSYMNQTQLNDNMFSKTKDEPRDDAFFESLLFSQVHSIHCLLLINLLCFVYSFFTGIAFCIFIIGVFIFKHKQLTFLILLIPSYQKQKKILLCSCVYSLKDFIHMMRDLG
>Rr_evm.model.Chr6.130
MAEHQSSDALKKNREEEDDEEFEEEDEDESDKEEENQSGIPSVELQSSGAESRDARLETLAVPQLTEKDQCAGFGVNSATNDGAQFQEPIGISHQEVLAAAPNQPAQGQIQNLQQLSSYPTSLSELSPTSVTQSISPAPSPILPEQRLSLQKVNGLCTPEEDKQISSDFKSISPVPLVKTSASDGYNWRKYGQKQVKCPPGSRSYYRCTFSECSVKKIECCDISGHITEIVYKSQHTHDPPRRSNCTREIKVASSAECVGNSVIEYPCEILNDSDLPTTSKEPIQENPIPERKRQNSNDSDGNGDVMIKEEHINEPESKRRLKKSNSEYSDSLLKPGKKPKFVVHAAGDVGISGDGYRWRKYGQKMVKGNPHPRNYYRCTSAGCPVRKHIETAVDNTSAVIITYKGIHDHDMPVPKKRHGPPSAPLVAAAAPASMNNLQIVKTDTEGHQSSTQWSVDKGAHQSSTQRLVDKGAHQSSTQRSVDKGAHQSSTQWSVDKGGELTGETLELGGEKAMESARTLLSIGFEIKPC
>Rr_evm.model.Chr6.2016
MAVDFMGYRNFSAKLEENAVVQEAASGLESVEKLIRLLSSQQKQEKYHSMDMDCTAVADVAVSKFKKVISLLGRTRTGHARFRRAPLPFTAPPQESVNPIDSSSTRVYHATPIQQIAPPVVMHHHGGGMEGTKDSSTTINFSSYSSAATTSFMSSLTGDSDSKQPMSSSAFQITNMSQVSSAGKPPLSSASLKRKCSSDTLGSGKCGASSSGRCHCSKKRKLRLKRVVRVPAISLKMADIPPDDYSWRKYGQKPIKGSPHPRGYYKCSSVRGCPARKHVERALDDPSMLVVTYEAEHNHSLNIAEASNLILESS
>Rr_evm.model.Chr6.2935
MDSNPSWSNCAPFGENQLDPNSMNFDELSEYLMLDYRVDDHQDSSSLRMISPETCHSTAAAAAAGSSSATSRNSSTNINAEAMKNSKREGGHGHRVAFRTKSELEIMDDGFKWRKYGKKSVKNSPNPRNYYKCSSVGCDVKKRVERDREDSSYVITTYEGMHNHDTPNCVQLHFNPAALVVDVDPNNVWTTLRASSQSSASS
>Rr_evm.model.Chr6.2982
MTSTTSQAMLNQQGLFDQNQDQAPIQMGFFSYPPNNLTFSSLGCQQSLKALSSLPSSLGSDDHHAPSTNLSETLIPSLNIPLKHREAHITSDFGGSQLLSLQRSSANLWSWGDQVSECLSSKRSSGDIHDHHHVGLGVSAMKMKKIKAIRRKVREPRFCFKTMSEVDVLDDGYKWRKYGQKVVKNTQHPRSYYRCTMDNCRVKKRVERLAEDPRMVITTYEGRHVHSPSHDLEDSQSPSHLNNFFW
>Rr_evm.model.Chr6.3497
MEEHPKFYRNPVFRDPHDAEPISENDPDSPSSGEETKVTTAPSPKRRRGVQKRVVSVPIGDVEGSKGKGDGYPPFDSWTWRKYGQKPIKGSPYPRGYYRCSFSKACPARKQVERSCSDPRMLMITYACDHNHPMPTTKGSHPAALTTPVTATSPITEPELPDRVAPSEELTTFASQVDLELSGNSEALLGDYGCWFNDLGTTTVLESSICVGHSDHVDVDVPTRLEHEDEYLFADLGELPESSVIF
>Rr_evm.model.Chr6.3617
MEEHPKFYRNPVFRDPHDAEPISENDPDSPSSGEETKVTTAPSPKRRYAFILLVFFFFLWESIKENYGVLFYEKLMTVKVVWLFCYRRGVQKRVVSVPIGDVEGSKGKGDGYPPFDSWTWRKYGQKPIKGSPYPRGYYRCSFSKACPARKQVERSCSDPRMLMITYACDHNHPMPTTKGSHPAALTTPVTATSPITEPELPDRVAPSEELTTFASQVDLELSGNSEALLGDYGCWFNDLGTTTVLESSICVGHSDYVDVDVPTRLEHEDEYLFADLGELPESSVIF
>Rr_evm.model.Chr6.3736
MDYSSAAAYDTSLDLNTRPLRLFDDSPPIKKEVQSKILFDFGRELSAKEESGALVEELHRVSTENKKLTEMLTVMGESYNALRSQLLEYMSKNPEKELSPISKKRKSESSNNNNNNNNSANNILNGINNGNSESSSSDGESCKKPREETIKAKIYRSYVRTEPSDTTSLVVKDGYQWRKYGQKVTRDNPCPRAYFKCSFAPTCPVKKKVQRSVEDQSILVATYEGEHNHPNPSQLEASPGSNRCMTLGSVPCSTSLGTSGPTITLDLTKSKSNTSDTKTPKPRTETPEVRKLLVEQMASSLTKDPNFTKALAAAISGRFLQHDTY
>Rr_evm.model.Chr6.5135
MSNEKKSPYLQYDPFDYNPHEIDRSSFPFFNYGSNSSIYNIPQTPADPQTQNLHGFESDPSYLMSFADCLNGSVDYTTLSKAFDISCSSSEVISPPLLDQDDNSNTKAVAAGVGDQNPSTPNSSLSCSSNEAGAANHEHGNDQDSDKISKKDKHPKVVQSEEAPGDHEDKSKKVNKAKKKEKRQREPRFAFLTKSEIDHLEDGYRWRKYGQKAVKNSPYPRSYYRCTTQKCLVKKRVERSFQDPTIVITTYEGQHNHQCPATLRGSINAVGMLTPSFLASAASRGFGTSNNESPRFPHELLLTQLLTPVNNNQLQLQAHHHHDPASSMLYSNLMCTLHQNQQQQQQLHVPHDYNMLQDLAPSFSHKEKP
>Rr_evm.model.Chr6.5531
MVSLGKDVTDEVASDNVPKKENIDTEIHVSPHQTPTNGVCPLKSDDKGSAPSKVPNKALQVPDGGITALQLQSNQEGSVSSLTSEKALLTPETGALVLQSGHEGSTSSRVRERPLEDGYNWRKYGQKLVRGNIYVRSYYRCTHPKCPVKRQVERSHNGQLIDTVYFGQHDHPKPQLSVPIAVGFAVSVGEERAEQQLLTSGEDKPLEAHGDTPKQTEPVDPLQHSNVAENEAVQGVLSLSNRTRDGDPDPKRQKKEKHNGNSIPVDKPTGEPRVVVQTMSEVDIVNDGYRWRKYGQKLVKGNPNPRSYYRCSNPGCPVKKHVERAFNDSKVVIATYEGQHDHDVPPSRTVTPNTAASNVLPAAHNGDSGTKVEAHAVSRASVACTSPEHEGKPIEQPDFESKTKSRRIDAAAADMVVDSDLGPERKINEELIGKACVHEEGDPHDTIVCRANKLQNGKSESIPSEQEKRKPKAEPVQG
>Rr_evm.model.Chr6.5719
MAKGGGLSIDSDPIGYLSLHKPIVLNSFQDQYPNSSSTTHKQHLSGFSMDHHTHQARSPPPPQTLQFSVNLNCTDDRENSPPQSDDNQRKVVDERDFFADNNNKAEEASTEKMDFDDGPSGMEFNVNTGLNLLITNTSSDQSVVDDSISSSMEDKRAKSELAVLQAELERMNAENQRLREMLNQVTTNYNALQVHLLSLMQNQKAENSVEVEVEEKKLNNGSGSQMVVPRQFMDLGLAANGDAEEPSHSSSDERSRERSGSGDNGKVGAGNVGDEGPAFDQEKKEFGRGISGREESPDQQTQSWGPNKVPRLNSPKEVDQTEATMRKARVSVRARSEAPMITDGCQWRKYGQKMAKGNPCPRAYYRCTMAAGCPVRKQVQRCAEDRTILITTYEGNHNHPLPPAAMAMASTTSSAARMLLSGSMPSADGLMDSNFLTRTILPCSSSMATISASAPFPTVTLDLTQSPNPLQFQRPPGQFNIPFPNPSQNLTNGPVSLLPQIFGQALYNQSKFSGLQMSQDMDRNAQPQQGQQQNSLADTVTAATAAIASDPNFTAALAAAITSIIGNAHPNNNGNNSTTTNNTSNSNSNGNNSSKLQQQD
>Rr_evm.model.Chr6.6342
MAAKHQDSISAPQPQRPVITLPPRPSAEALFGGGSGASPGPMTLVSSFFSDSGYDSEFRSFSQLLAGAMGSPLGQARPIMFGQNQNPGGKEGGGSENGGEKSSGFKQSRPMNLMVTHSPLFTVPPGLSPSGLLNSPAGFFAPPSPFGISHQQALAHVTALAQSNMQMQADYQSSLVAAPTESQTSNPPSNPNEASQQQTAPSTSELGSSMVQSSEASHPDKKYPSSHATDKPADDRYNWRKYGQKQVKGSEYPRSYYKCTHLNCPVKKKVERSPTGEITEIIYKGQHNHEPPQPNKRAKDGGGQNGHMDSQPKLENGLQRRVGDSNRSSEAVPERDYEHTQTAPVQLPSDSEDLGDAETREEGDVDEPNPKRRNIDGVASEVALPHKTVTEPKIIVQTRSEVDLLDDGYRWRKYGQKVVKGNPHPRSYYKCTYTGCNVRKHVERAASDPKAVITTYEGKHNHDVPAARNSSHNIANNNASQFKPPTVVAAEKHPLLKGREFGNNDQRPVLLQLKEEQIAV
>Rr_evm.model.Chr6.6465
MPNSNSTAAAEETKVEAFGCQEGHSEEDNYELVNAKAEMNEVREENARLKKTLEHMMKDYQSLQLRFFDILKQESHSKKATMSASTSHIEIEEAHDQLLSLCLGRSPRDPKNISDESRLVQVDHHQDLKANLTLELGSKLQLPTELVLSGPIPENSSEEPKEAEASPSSTKTPKTIRNEDDEASQQANAAKRARVSVRARCDTPTMNDGCQWRKYGQKIAKGNPCPRAYYRCTVAPACPVRKQVQRCVDDMSILITTYEGTHNHPLPMTATSMASTTSAAASMLLSGSSTSQLPGLGSSFGLFDNSRQQQLYLPKFSSSPLLPTVTLDLTSSPSPSSTQYCTFRPSVSFCSSESNINLPTSWGNGYPKFGTPFDRKNQECFQPNHQASSQVSLTETLTKAITSDPNFKSVIAVALSSMVGGGAASYGSQGIGERLGQHLTQNAKGRASSIFNSLSSSDSQKGNLTLLQPPLLLPESKSTSSSPAIRDKSL
>Rr_evm.model.Chr6.6988
MDTYQMFFPGSSAASPSSMAALSSPNMGTPQVLLYSSSGTTNFGGESSSSTHGFLGSTGTENQVTNGRQLVVKDDDDRYSDDRAANHDHSPPAVENSGKMKKKTRKPKYAFQTRSQVDILDDGYRWRKYGQKAVKANKFPRSYYRCTYEGCNVKKQVQRLSKDEGIVVTTYEGMHTHPIDKPNSDNFEHILTQMQLTNYTS
>Rr_evm.model.Chr7.1036
MEHNQIRFFGFSPSLASPNFSSSTASNIPQLFPHVHSSNAVPMDKCGTSYSSVNKLKSIRKDCGDKETKKHKIAFQTRSQVDVLDDGYRWRKYGQKTVKNSNFPRSYYKCTHQGCNVKKQVQRLSKDEEIVVTTYEGIHIHPTENSDETFEHILSHMRKTVKDGIK
>Rr_evm.model.Chr7.1493
MDTASKSWEQKSLVGEIIQGMELAQQLRLSLSATSTSSETREFLVQRILTSYEKALLLLQLSGTPQTPHVDAKSIVPQESRMSANTSPCGDDYNHRSFNDHQDLHEISKKRKIMAKWTDHVIRVSSENGIEGPHEDGHSWRKYGQKDILGAKYPRSYYRCTFRNTQNCWATKQVQRSDEDPTIFEITYKGKHTCSHGSTSVPPPPSPEQKEQKRHKRENISEPQQSQVNQMSFPTNLRVDTENLEDREMMASPFAFTSTSFGCMMSGDDFLSPMFDNENFFSDFSQHLLSPAAGESNYHLAPPSQMRNIAVNGQLSESDHTEIISATNSSTNSPIPDMDFPLDLVEFDPNFQFDAPEFF
>Rr_evm.model.Chr7.1645
MENWDLQAVVRGCKNNLEGLTHTMEFSQSSCFGFAPVTIEEDDEIFQAFPQLFEATTALDELEELYKPFYPILQPISPPTIPTASVSVPQEVTAEEKEPKKLKSVKESSPMSKRRKNQSKRVVQEVQEKDLFSDVWAWRKYGQKPIKGSPYPRSYYRCSSSKGCSARKQVERSNSNPELFIITYTAEHNHVHPTRRNSLAGSTRTKFPKSQKKEKSKNEFVPVKEEAQRLPEEDEVSQESVMDMMLGDEVVPGFEDFDQKLEELSELMAEPVTADGFFSDQFPDNYFPSSWFLGHSTSTVTGAC
>Rr_evm.model.Chr7.359
MEAAVEKSYYGDQEQEEKRVVLLESRTATATALDDDHHGEGRYSKEELVVKAGNEGAGQENNEMKSSSPNQKDLSCGKQISTTSNIKGSSSVEPDHSVASTSSSLKEQDYQLESARAEMGEVREENQRLKKNLDRMMEDYQTLQMQYHDIQQKAIKSSKDDNATNNHQDDDESEQLVSLSLGSFSSKRKKVEEKNKSPSTQVGKEKDTDDEKSLSLGLDCKYEAPAKSSSTTTDQVPLSNPSPANSVEEVRKEEAGETWPPKKVLKTMRSIEDEVAQQNPVKKARVSVRARCDTPTMNDGCQWRKYGQKIAKGNPCPRAYYRCTIAPSCPVRKQVQRCADDMSILITTYEGAHNHPLPLSATAMASTTSAAASMLLSGSSSSSSLPGLNPSAGATTAAADLRGYNYYVSDNSRSRFYIPNSSMSSSLPTITLDLTSNPSSSSSSQLNKFASSTLNSAHQVPYPPTSLNFGSSDQSNNTMPWTNSGFLSHGNGTQLPYNNKNPIIGRQQQQQQPMQNSMYQNYMQKNNPTPQQFQLPDPIAAATKAITADPSFQSALAAALTSIIGGSSNGGSGSSNNNQNAGGDHFNNIMAQKLKWGEHFPGISSSNGATAASYLQTAIKGNNITGCASSYLNKPNSSSVNISQPGSLMFLQPPNSLPFATHKSASTSPSEDHKS
>Rr_evm.model.Chr7.3871
MGISRENDQNDLEIGLSLKIDHPPKKEQEEEDGNDGEDEVHEDIEEESAAAAAEEEEIKEDNIEEEPKAAAGEVDDDASVVLETTYLHENNLKTDQELCALQMEMSRMKEENKVLRKVVEQTMKDYYDLQMKFTAVHQNSQTKDPQTFLSLRGNDHDEADPPKSSIPKMSDIRRHRSPSPAREDDIIKESQLGLSLRLQTNEFRDQREDHDIQERNKEELTSSSLTSSVQHKLQRTDLAGITSHAAQANRKARVSVRARCESATMNDGCQWRKYGQKIAKGNPCPRAYYRCTVAPGCPVRKQVQRCLEDMSILITTYEGTHNHPLPVGATAMASTASAAAASFMLLDSSNHHLSDGTLPSSNFMTQASLPPNNYYNTPHHMLNNHYPSSISHQYSSSSNFRTLNSFHHQPHHDPSKGIVLDLTNNFSDTSTSTAIASAGSSSHSSAPLGFNNWMGGKPANYHHNAGNSTMMMGNHHLLSNSRRTSGEESMTSSSALMAENVSAIASDPKFRVAVAAAITSLINSKENNTTHHPTPPHNNNNFGPRNNGEKSGGA
>Rr_evm.model.Chr7.792
MTSLALTFLGGAPFQLLYEGVKKAIRKSNKFRTHLENLEMTLGCLQPWIIQQIRANNVQLNLPNNLIQDLEIKMEEGKELVYKLSRLGVWNIRVWGNCYNCIKPNYSDQLAELDRSLRLLLEILKLEEMRNVQENLLLARNHSDKQDDLDKKMSELLKVHQEVLKAQKEMFDMMRVQHEAVHEAMQRIRADAVQNVRGETAPAPAPALRIVFWVLYDVVIQVKVKNTMCKRLLQEFKSTLDFLKPLIEEMAESNKLLHLPEQEQEKFIIQMREGVELIDKCSKVSKWHSYKKYACTNKLLKLDESLRGLFHKMSMQIAIHVKEGLISISSMEAMIKKIEESGVIQNQIQVVLTKPQPPLHEAGLDVLDTHGSKDVEGTRDDLNEKEVGVKQIGRDGTRQNEKEIEGLSEVPETSSPKTTLDVQGTKDINESLDSESVHIAQTKQSQGTRVVEAPVAEYKFPFLMVEWDVHLRELKNKIFEDQVAMLVITGPAGCGKTTLARMFCEDQEVKMKFKNIFFVHVSENPSLDFIVQQLYEQKDPVVLELQEDAVYWLQQFLKETGGDPSLLVLDDVWSGSESLLEKFDELRTSMHKILVTSRSEFPRFGCLYYLESLKSLDDEEEMSRLKGKVVAAVRATGDYPERVGKPICEYYLKTGTCKFGPSCKFHHPKQGIGYLSSLYGLTQLSSPTHALERPYTSVAPSSVGPSSSSPNEQAFPERPGKPECQYYLRTGDCKFGPSCRYHHPRDRIAPRTNCLLSPVGLLGNSGSNAWPSFSQMSLSMEDFQTSLDLKLNAQHCLLQTPMSPCVSISRRISSNDKSSQSDVEDKSELDEIQSQISGVTVPESLHDPLESKDRCPMNVNNTLEYATSGTTPNSVNVDGQSVACNSIGEIGSISQKQGVKEKVAFRTKSEVEILDDGFKWRKYGKKLGKNSTNPRNYYKCAYEGCPVKKRVERDRQDPSYVITCYDGVHNHTSYHPQPLPFPLPIGKEESFLFDHLADDNREESVLFYHLIADHIQ
>RsA100133
MAEHQSSDALKKNREEEDDEEFEEEEDEDESDKEEENQSGIPSVELQSSGAESRDARFETLAVPQLTEKDQCAEKAVVFFGVDLTGFGVNSATNDGAQFQEPIGISHQEVLAAAPNQPAQGQIQNLQQLSTYPTSFSELSPTSVTQSISPAPSPILPEQRLSLQKVNGLCTPEEDKQISSDFKSISPVPLVKTSASDGYNWRKYGQKQVKCPPGSRSYYRCTFSECSVKKIECCDISGHITEIVYKSQHTHDPPRRSNCTREIKVASSAEFVGNSVIEYPCEILNDSELPTTSKEPIQENPIPQRKRQNSNDSDGNGDVMIKEEHINEPESKRRQFLLFISRLKKSNSEYSDSLLKPGKKPKFVVHAAGDVGISGDGYRWRKYGQKMVKGNPHPRNYYRCTSAGCPVRKHIETAVDNTSAVIITYKGIHDHDMPVPKKRHGPPSAPLVAAAAPASMNNLQIVKTDTEGQQSSTQWSVDKGAHQSLTQRFVDKGAHQSSTQRSVDKGAHQSSTQWSVDKGGELTGETLELGGEKAMESARTLLSIGFEIKPC
>RsA102130
MAVDFMGYRNFSAKLEENAVVQEAASGLESVEKLIRLLSSQQKQEKYHSMDMDCTAVADVAVSKFKKVISLLGRTRTGHARFRRAPLPFTAAPQESVNPIDSSSTRVYHATPIQQIPAPVVMHHHGSGMEGTKDSSTTINFSSYSSAATTSFMSSLTGDSDSKQPMSSSAFQITNMSQVSSAGKPPLSSASMKRKCSSDTLGSGKCGASSSGRCHCSKKRKLRLKRVVRVPAISLKMADIPPDDYSWRKYGQKPIKGSPHPRGYYKCSSVRGCPARKHVERALDDPSMLVVTYEAEHNHSLNIAEASNLILESS
>RsA103179
MVTSATWPLLNCHVAKLMDGDEPSQLASRKVSSGGGVMDSNPSWSNCAPFGENQLDPNSMNFDELSEYLMLDYRVDDHQDSSSLRMISPETCHSTAAAAAAAGSSGGHGHRVAFRTKSELEIMDDGFKWRKYGKKSVKNSPNPRNYYKCSSAGCDVKKRVERDREDSSYVITTYEGMHNHDTPNCVQLQFNPAALVVDVDPNNVRTTLRASSQSSASS
>RsA103225
MTSTTSQAMLNQQGLFDQNQDQAPIQMGFFSYPPNNLTFSSLGCQQSLKALSSLPSSLGSDDHHAPSTNLSETLIPSLNTPLKHREAHITSDFGGSQLLSLQRSSANLWSWGDQVSECLSSKRSSGDIHDHHHVGLGVSAMKMKKIKAIRRKVREPRFCFKTMSEVDVLDDGYKWRKYGQKVVKNTQHPRSYYRCTMDNCRVKKRVERLAEDPRMVITTYEGRHVHSPSHDLEDSQSPSHLNNFFW
>RsA104344
MEEHPKFYRNPVFRDPQDAEPISENDPDSPSSGEETKVTTAPSPKGRRGVQKRVVSVPIGDVEGSKGKGDGYPPFDSWTWRKYGQKPIKGSPYPRGYYRCSFSKACPARKQVERSCSDPRMLMITYACDHNHPMPTTKGSHPAALTTPVTAKSPITEPELPDRVALSEELTTFSSQVDLELSGNSEALLGDYGCWFNDLGTTTVLESSICVGHSDYVDVDVATRLEHEDEYLFADLGELPESSTSAAQKVAQSNRWSTLVQNYDFPPIFSTLPPAHLSPPRPPSSVQSQPPAQSPPVLPRPTSESLLPPQSTTHLRHHYLSRGRPILTPPNETNHAATTTQTPNAPRTAGTDPNIAALT
>RsA104549
MDYSSAAAYDTSLDLNTRPLRLFDDSPPIKKEVQSKILSDFGRELSAKEESGALVEELHRVSTENKKLTEMLTVMGESYNALRSQLLEYMSKNPEKELSPISKKRKSESSNNNNNNNSANNILNGINNGNSESSSSDGESCKKPREETIKAKIYRSYVRTEPSDTTSLVVKDGYQWRKYGQKVTRDNPCPRAYFKCSFAPTCPVKKKVQRSVEDQSILVATYEGEHNHPNPSQLEASSGSNRCMTLGSVPCSTSLGTSGPTITLDLTKSKSNTSDTKSPKPRTETPEVRKLLVEQMASSLTKDPNFTKALAAAISGRFLQHDTY
>RsA106261
MSKEKKSPYLQYDPFDYNPHEIDRSSFPFFNYGSNSSIYNIPQTPADPQTQNLHGFESDPSYLMSFADCLNGSVDYTTLSKAFDISCSSSEVISPPLLDQDDNSNTKAVAAGVGDQNPSTPNSSLSCSSNEAGAANHEHGNDQDSDKISKKDKHPKVVQSEEAPGDHEDKSKKVNKAKKKEKRQREPRFAFLTKSEIDHLEDGYRWRKYGQKAVKNSPYPRSYYRCTTQKCLVKKRVERSFQDPTIVITTYEGQHNHQCPATLRGSINAVGMLTPSFLASAASGGFGTSNNESPRFPHELLLTQLLTPVNNNQLQLQAHHHHDPASSMLYSNLMSTLHQNQQQLQQLHVPHDYNMLQNLASSFSHKEKP
>RsA106638
MVSLGKDVTDEVASDNVPKKENIDTEIHVSPHQIPTNGVCPLKSDDKGSAPSKVPNKALQVPDGGITALQSNQEGSVSSLTSEKALLTPETGALVLQSGHEGSTSSRVRERPLEDGYNWRKYGQKLVRGNIYVRSYYRCTHPKCPVKRQVERSHNGQLIDTVYFGQHDHPKPQLSVPIAVGFAVSVGEERAEQRLLTSGEDKPLEAHGDTPKQTEPVDPLQHSNVAENEAVQGVLSLSNRTRDGDPDPKRQKKEKHNGNSIPVDKPTGEPRVVVQTMSEVDIVNDGYRWRKYGQKLVKGNPNPRSYYRCSNPGCPVKKHVERAFNDSKVVIATYEGQHDHDVPPLRTVTPNAAASNVLPAAHNGDSGTKVEAHAVSRASVACTSPEHEGKPIEQPDFESKTKSRRIDAAASDMVVDSDLGPERKINEELIGKARVHEEGDPHDTIVCRANKLQNGKSESIPSEQEKRKPKAEPVQG
>RsA106845
MAKGGGLSIDSDPIGYLSLHKPTVLNSFQDQYPNSSSTTHKQHLSGLSMDHHTHQARSPPPPPQTLQFSVNLNCTDDNDDRENSPPQSDDNQRKVVDERDFFADNNNKAEEASTEKMDFDDGPSGMEFNVNTGLNLLITNTSSDQSVVDDSISSSMEDKRAKSELAVLQAELERMNAENQRLREMLNQVTTNYSALQVHLLSLMQNQKAENSVEVEEKKLNNGSGSQMVVPRQFMDLGLAANGDAEEPSHSSSDERSRERSGSGDNGKVGAGNVGDEGPAFDQEKKEFGRGISGREESPDQQTQTWGPNKVPRLNSPKEVDQTEATMRKARVSVRARSEAPMITDGCQWRKYGQKMAKGNPCPRAYYRCTMAAGCPVRKQVQRCAEDRTILITTYEGNHNHPLPPAAMAMASTTSSAARMLLSGSMPSADGLMDSNFLTRTILPCSSSMATISASAPFPTVTLDLTQSPNPLQFQRPPGQFNIPFPNPSQNLTNGPVSLLPQIFGQALYNQSKFSGLQMSQDMDRNAHPQQAQQGQQQSTLADTVTAATAAIASDPNFTAALAAAITSIIGNAHPNNNGNNSTTNNNTSNSNGNGNNSSKLQQQD
>RsA107491
MAAKHQDSISAPQPQRPVITLPPRPSVEALFGGGSGASPGPMTLVSSFFSDSGYDSEFRSFSQLLAGAMGSPLGQARPIMFGQNQNPVGKEGGGSENGGEKSSGFKQSRPMNLMVTHSPLFTVPPGMSPSGLLNSPAGFFAPPSPFGISHQQALAHVTALAQSNMQMQADYQSSLVAAPTESQTSNPPSNPNEASQLQTAPSTSELGSSMVQSSEASHPDKKYPSSHATDKPADDRYNWRKYGQKQVKGSEYPRSYYKCTHLNCPVKKKVERSPTGEITEIIYKGQHNHEPPQPNKRAKDGGGQNGHMDSQPKLENGLQRRVGDSNRSSEAVPERDYEHTQTAPVQLPSDSEDLGDAETREEGDVDEPNPKRRHFSNLSYVYSLNINLLSFFLISKYLLCRTAGTLMVLHLRWRKYGQKVVKGNPHPRSYYKCTYAGCNVRKHVERAASDPKAVITTYEGKHNHDVPAARNSSHNIANNNASQFKPPTVVAAEKHPLLKGREFGNNDQRPVLLQLKEEQIAV
>RsA107614
MPNSNSTAAAEETKVESFGCQEGHSEEENYELVNAKAEMNEVRKENARLKKTLEHMMKDYQSLQLRFFDILKQESHSKKATMSASTSHNKIEEAHDQLLSLCLGRSPRNPKNISDESRLVQVDHHQDLKANLTLELGSKLQLPTELVLSGPIPENSSEEPKEAEASPSSTKTPRTIRNEDDEASQQANAAKRARVSVRARCDTPTMNDGCQWRKYGQKIAKGNPCPRAYYRCTVAPACPVRKQVQRCVDDMSILITTYEGTHNHPLPMTATSMASTTSAAASMLLSGSSTSQLPGLGSSFGLFDNSRQQQLYLPKFSSSPLLPTVTLDLTSSPSPSSTQYRTFRPSVSFCSSESNINLPTSWGNGYPKFGTPFDRKNQECFQPNHQPSSQVSLTETLTKAITSDPNFKSVISVALSSMVGGGAASYGSQGIGERLGQHFTQNAKGCASSIFNSLSSSDSQKGNLKLLQPPLPFPESKSTSSSPAIRDKSL
>RsA108155
MDTYQMFFPGSSAASPSSMAALSSPNMGTPQVLLYSSSGTTNFGGESSSSTHGFLGSTGTENQVTNGRQLVVKDDDDRYSDDRAANHDHSPPAADNSGKMKKKTRKPKYAFQTRSQVDILDDGYRWRKYGQKAVKANKFPRSYYRCTYEGCNVKKQVQRLSKDEGIVVTTYEGMHTHPIDKPNSDNFEHILTQMQLTNYTS
>RsA204384
MGALYSYANPVVDFDLLASSLIPKSMVCWEKWDSGYLGGRGFDMEEVEEVNKAAVASCHRVLNLLSQPQDQVQFRNLKAETGEAVFRFKKVASLLNTGLGHARVRKLKKLQILFLKVFAENPTQDLSLNVRNSLSLGNPSLELSTNGKTPIQLQQALPAHYHFLQQQQQHQQQQQQQRLLLQQQHMKQQAEMMYRRSNSGINLNFDSSSCTPTMSSTRSFISSLSIDGSVANLEGNSFHLIGAPISSSDQNSQHKRKCSARGDDGSAKCGSSGRCHCSKKRKHRVKRSIKVPAISNKLADIPPDDYSWRKYGQKPIKGSPHPRGYYKCSSMRGCPARKHVERCLEEPSMLIVTYEGEHNHPRIPSQSTTT
>RsA205442
MEYPHTSSKEKQVDQQGDSLEADLQSVRKENEALRFLLEAMSSKYTRLEAQLQLIRLDLQQNKSSTHDDHDHHEMTTTGSGCSSYDIFDPTANKRARTTAFAHCDHQQHHHFPVANKTSQFLVRTDSKDNTLIVKDGYHWRKYGQKVTKDNPSSPRAYFRCSMAPTCPVKKKVQRCMQDKSILVATYEGHHNHDIINNSNSLLLGQIISSSSSSPPAPAPHNQIMSVDFPPAVVHGLLQSNSTSTTADPITMRSPPSRPEPITLDLTLSGSKSKSNQEENRPGRGSPAGTTSTSTSTTDQTCENEKIQEYVTYLTKDPNFTVALAAAVARSIKTDQPARNR
>RsA205443
MDSSTWVNTSLGLNLVPNDSLQAMDEGQPPVPTITKKVGEFEGEYDIFESNLRSVKQEQAGAGAGGSVLMAQELNRISLENKKLTEMLTVLCENYNSLEAHVKELKTTKQLASENESMILGNNCLIKKRKSPVDDHQDYCNNVNMIGFTTNTSTGETSSSDEEAYKRPKEMSNINLKISRVYVRTDVSDTRLIVKDGYQWRKYGQKVTRDNPSPRAYYKCSFAPTCPVKKKVQKSAENPCLLVATYEGEHNHILPAEPQVITIDHQGQGRNLITTALPLRHDHSSISLAPKRSSSPSSSPTTVSMSMSSSSVLDSSTEPGSSFGYKPNQGRQASDDIYDEKATNFQQLLVQQMASSLTKDPNFTTALAAAISAGRFNILDQPHPHPPIPKW
>RsA205991
MAVEMMSFPKMEDQKAIQEAASQGLKSMEHLIRYLSHQQQSNQPSSRVDCTDLTDHTVSKFKKVISLLNRTGHARFRRGPVAAVPAHHHHHQFSSSSSSTSLPFPPSQTLSLAPAPVASPAIPPPAPVKAPETNFAHSMTLDFTRPNALASNPKCTDIEFSVSSSSSFMSSAITGDNSVSNGKLGLFIAPNPAPAVSGAKPPLSAAPFKKRCHEHDHSDDVSCKLSGSGSASGSGKCHCSKRRKNRVKKTIRVPAISSKIADIPPDEYSWRKYGQKPIKGSPYPRGYYKCSTVRGCPARKHVERAPDDPAMLIVTYEGEHRHAPDNMSGGVGMVFEST
>RsA206289
MAVELMMGLVDSFAAKMEENDVKEAASAGIQSVEKFISLMSSSSSTPESAAMEYKAVADMAVNKFRKVISLLDRGRTGHARFRRGPVTTTSPQLPLVLTKETEQSSFQFQEALNMKTEQSQSSSAFKVYCPKPVLRLPPLPKTSTSFNFSASPAVSGSNSFMSGDGETTTLQHSVSSGFQLTNMSVSSAGKPPLPSSSLKRKCHSVDDAAALRCGSSSSRCHCSKKRKSRVKRVTRIPAISTKMADIPADEYSWRKYGQKPIKGSPHPSVVNPIKGLSLLNVWFGFCDNFRGYYKCSSQRGCPARKHVERAVDDPSMLIVTYEGDHNHSQAVTEAMAAIVLESS
>RsA206542
MSNNNFNRSVQTPENDFSDQPNFDEYLMFGDWLEEDHNYVASGSTQNSVNQVNDDDSGGSSSQLGGSTTSKHINFNSFIFVNISSLYLMLKTFGGVEIDENGSVLERQQVKERVAFKMKSEVEILDDGFKWRKYGKKMVKNSPNPRNYYKCSCEGCPVKKRVERDKEDPAFVITTYEGTHNHRTV
>RsA300195
MDKGWGLTLDSESLGFFLNKPPPSADPPPNKRTNPFGGGDRMFSGIEFPVKSRPADENRVAVDEVDFFSDKNKNKNDDQELKASNNTSVSVKKENWSGLDAVNTVLHLVTVNTGSDQSTVDDGVSSDQGDNKRAKNHELAQLQFELQRMNAENQRLKEMLGQVTDNYKALQMHLVAVMQQQQQSQAAADQTSQDHDQNIEGKSEEKRHEIGSSGSLVPRQFLNLGPREETKADNEVSNSSSEARTLSASPQNNVSTNGKRVGREESPESETQGCEPNKVAKHNSPPKPIDQATEATMRKARVSVRARSEAPMITDGCQWRKYGQKMAKGNPCPRAYYRCTMAVGCPVRKQVQRCAEDRTILITTYEGNHNHPLPPAAMAMASTTTAAASMLLSGSMSSADGIMNPNNLLARAILPCSSSVATISASAPFPTVTLDLTTSPPLQFQRPQQGQFQLPFPGQPQNFGPSASNPQLPQGFGQALYNQSKFSGLQLSQELMNSTLAHQTQQQQGQPSSFADTVSAATAAITADPTFTAALAAAITSIIGGSSHPNNNNSTTSNNSNGGNNNNNKINSFPGN
>RsA301007
MGSPTFFNKHFMSDIDHDDYNNTTSSTPENSSGSPPPAFNDVVYSKIASSPKKSGRRAVQKRVVSIPIKENSNTNTPPPSDSWAWRKYGQKPIKGSPYPRGYYRCSSSKGCPARKQVERSRVDPTTLVITYSSEHNHPWPASRSHHGTKPGIKAEAREEETAAGQPEPDPEERRFAADLGGGGDEESSLVIIPSVVDEFGWFADMETTSSRVLESPIFAESGGGAYTDDVAGMVFPMGEEDESLFADLGELPECSLVFRHRRDQGDQNLDPIHYLDCQLPLGRLKY
>RsA301135
MSDHHHEPKDLYYHDLFQYDDHGQLNGGMIMNNPKVSGSSSPAYNNLLQGFDVPSYMNTSFTEYNSLATAFGLSSSPSDHEVFSSIDEGSHQKPVDNLGYLGGGGGHVSSDGEVHVTPNSSVSSSSAEAGAEEDSGNKSKKDRQQPQTKGSSEEGGDVHSPKKSSKIVKKKGEKKQREPRFAFMTKSEVDHLEDGYRWRKYGQKAVKNSPYPRSYYRCTTQKCGVKKRVERSFEDPSTVITTYEGQHNHPIPATLRGSININAAHHHHALFSPSSMYASAAPTTSSSGPSFPQEYLFQMATPQIMMRNDGGGVGPGGIYSSRNVNFPQQYHQLPADQYGLLQDVVPSMFFKQEP
>RsA301644
MCSLSMPIGMENYQGDLTDILRAGAAAAATGSSSSSAYHSETMNSDSWQFSSDDNYSMKFSTSMAMEEVEDARDNFGDPFSSYIRDPLLHELSSTSTGGFFSSPNSTPEMNISVDMEARAAPFGAHVPGHHHQGEVTKRPCNNIFSRMLQISPGKLGGDVVGCDSVAVLGSPRGGGGGGGINAGPGGVMVGSDMINANSSKGCLLENTGVGVQISSPRNPGIKRRKSQAKKVVCIPAPAAANSRPTGEVVPSDLWAWRKYGQKPIKGSPYPRGYYRCSSSKGCSARKQVERSRTDPNMLVITYTSEHNHPWPTQRNALAGSTRSQPSKAGAGSKTSPNTAHHQKPDSPAKEEQKAAADSMNENNHVLSPVNATVGSSSTVKEEFEDIEKLQLELDHHDPHHQHDSDHHQFSNHDQGFPYRPSMPEQSNNQSEDFFADLGEIEADPLNLLFSQCFTADEQQKGGNKAALDPFNLFDWSGDQNTNTPNNNPSFGHEAKRRL
>RsA303771
MDPAVSDHSIHSSRIEHVLSPATADGKRVVHDELDFFADHHKGCLKETDQTLEVKEDMAHENHLDTGLNLLTTYTSTSDKSSTDDGSTSHSMEDHKQTISELEVVQAELGRMNVENQRLRVMITQVNNNYKSLQVHLVEFMQRQQNQSVQQHKMVINGSAPEEKQIMNNIVPRQFMDMGRATNIPHHEKNELVSHSSLDMVRSNNDCSLSPPIVESMDHCKSTVHRSSKRTSAGAEDSPERQEFQAGSPGWVPKKIPKLNSGDADVDHQASEETMSMIKKARVSVRARSEASMISDGCQWRKYGQKMAKGNPCPRAYYRCTMGTGCPVRKQVQRCAEDKTILITTYEGQHNHPLPPTAMAMASTTSAAASMLLSGSMPSADHHPHQALINSSSNTFLQRTAIHHPQLPNCPPSFATLSASAPFPTVTLDLTRSPATSSETMALNQLPNFSQNMPLPHALGQALCNNESKLSLLDGFRGLDATSNHSILADKVSAATAAITADPNFTAALVAAITSIIGNNVHSNNNTNSSNITTRNSSDDNT
>RsA303993
MDSTAPECSPPPSDELDPGLTDFHPGSDPAFSTSRSSGGGAKYKLMSPAKLPISRSPCLTIPPGLTPTSFLESPVLLSNMKAEPSPTTGSFLNPKMVYGTANSTYSATMVCSDERNSGSFEFKPHSRLNMVTTDYDHQSNEQAVQVQGQGQGQSQSLASPPLVKSEMAGSSNQSGLPAPVHMVSSGASAPVDGDADDISQRANPNSGVQTSQFDHKGSGPSVSSDDGYNWRKYGQKHVKGSEFPRSYYKCTHPNCEVKKLFERSHEGHITEIIYKGTHDHPKPQPSRRYNTGAMMNVQEERSDKALSLTGRDDKSSSMYGQMSCTNEPNSTPELSPVRGNDGSVEGTGSLSTRILDEVDDDDPFSKRRRMDVGGIDVTPVVKPIREPRVVVQTLSEVDILDDGYRWRKYGQKVVRGNPNPRSYYKCTNAGCPVRKHVERASHDPKAVITTYEGKHNHDVPTARTSSHDTLGPTTVNAPSRIRTEENDTISLDLGVGMSSAAENRSNNHLRLHSELAERQTHPSSNFKAVQTTPAPSYYGVLNSGMNQYGSRENPSESRSIEIPPLNHSSYPYPQNMGRVLTAICFGACEATWEANSHRKYEVFHFLILYTSTLQAYHSTLMIRITKFLDGLGGSNLTLK
>RsA304487
MEIFCGLQKVGTGFLCLYAFLYCSLFPLNPCNENEIVNRHSKALENKEMHRMKLTSNILMLIFTVIFIAKIPDFGLHIAERLSLWTKQVRVSFGNGMPLGDGHIWRKYGQKEF
>RsA304941
MAIKLTTQKAIHHTNVDVSTLTSTLVRFRCSHLPLSLRPISSFPSPSSLELNRTRSWWKPSELKKPVSRSWWKYCSTGTGTGMEEVFQVGWKEEIGTSPKELSDISHSEQRSEPSSLTVDKPNDDGYNWRKYGQKQVKGVSFLEVIINARIPVVHLCEDFIDFSMFGVEFSEPSYSSAGAIINAHSRDAMYHVERAATDPKAVITTYEGKHNHDVPASKSGSHYTANNNASNLRSGNPGTEKHASVSIVLCVSVNQI
>RsA307107
MSPAELLDSPVLLSSSNILPSPTTGSFAAQAFNWRTNISGSGTNNNRSVKEEHKNYSDFSFQTQTRAPPTSSSAIFQSSNSSIQTAQEQAWNNYLGPPKQDNFSSGKSMVKPEYGSSVQSFSSEMGTNMQSNNNAQPNSSGGFQSDQYGNYNNNNNNNQLQSHQCLNRRSDDGFNWRKYGQKQVKGSENPRSYYKCTYPNCPTKKKVERSLDGQITEIVYKGNHNHPKPQNTRRSGSSAASSHAIQASNHTTNDIPDQSFGSHGNSQMDNSIGTPENSSNFSNGDDEFDQSSQRSKSGGGDEYDEDEPNAKRWKKEGDNECISAPGSRTVREPRVVVQTTSDIDILDDGYRWRKYGQKVVKGNPNPRSYYKCTNPGCPVRKHVERASHDLRAVITTYEGKHNHDVPAARGSGSANRSLPSHNTNNNNNVNNNHNVPTAMRPMTHHSTNNAANNNPLDNLRLPSSEGQAPFTLEMLQSPASYGFAGFDNPMGSYMNQTQLNDNNIFSKTKDEPRDDAFFESLLC
>RsA307383
MGDSVLTGLRFMAGMDDNVAIIGDWVPPSPSPRDFFSSMLVDGIGSRSFLESPSSNKAEEFWSREGNTNGKNLSQENGTGDEITAMGSFSEYKSNSRGGLVDRIAARAGFNAPRLNTESIRSSDLSLNSDVRSPYLTIPPGLSPTTLLDSPVFLSNSLAQPSPTTGKFPFVSNGHARNSTLMTEAADKANFFEDMNTSFAFKPLGESGSFFLGPTSKQSFPSIEVSVHSENSSQSMEPTKVQNQNANNFQLQPDFSRTSTEKDNGANIVSADPRAFDTVGGSTEHSPPLDEQPEEEGDQRGGGDSMAAAGGGTPSEDGYNWRKYGQKQVKGSEYPRSYYKCTHPNCQVKKKVERSHEGHITEIIYKGAHNHPKPPPNRRSGAIGSSNPLIDMRSDVLEQGGPQTGADGDLVWASAQKATGGAPDWKHDNLEVTSSASAGPDYGQQSTSMQAQTGAHLESGDVVDASSTFSNDEDEDDRGTHGSVSLAYDGEGDESESKRRKIEAYATEMSGATRAIREPRVVVQTTSEVDILDDGYRWRKYGQKVVKGNPNPRSYYKCTNAGCTVRKHVERASHDLKSVITTYEGKHNHDVPAARNSSHVNSGPSGNMSGQASGSAAQTHPHRPEPSQVHSNMARFERPMSMGSFSLAGRQQLGPPQGFSFGMNQPGLANLAMAGFSPGQHKVPVLPVHHPYFAQQRQVSEMGFMLPKGEPKVEPMSEPGLNMNNASSVYQQLMSRLPLGPQIFFPTALSSFSLATFTLLLSTPSLVQNPLFKLQSNSPLSSSFLWQLLFFLLHPEQRQSSLAWHRLANSWDVAISRPSVIHQTASWCFHPRISRKKSSFRKLAW
>RsA401197
MAIDLVRFSKIDDRTAMEEAASAGLQSMEHLIRVLSSQTPSHNNLDCREITDFTVAKFKQFISVLNRTGHARFRRGPVKQPSESTTTSPPPPPPPPANPPPPKPQVTLSFETGNPNTNTNTNTNSKSKDCLTLSPPMSTTSSFLSSVTTGDGSVSNGKVFSSAAVPPAPAFSAGKPPLSQSHRKRCHDELATKTTSSGRCHCSKRRKSKVKRTVRVPAISSKIADIPSDEFSWRKYGQKPIKGSPYPRGYYKCSSVRGCPARKHVERAQDDPTMLIVTYEAEHRHPHPQQSNSVPAGVVGLVFQSA
>RsA403990
MIGGGPSVQRCGSEEEGGLLITGWVDRSLSVLLGSRATTVEVLWRFVSFRRWDMASSHRRAESWWRRSNHGRGPRRELFLSCVWIWVRLSTGCRSCLQLGKVEWRCLAAARQWGDDDGVCRRWEWLSAVLGCFWGKLKPKKKNQKRPREPRFAFMTKSEVDNLDDGYRWRKYGQKAVKNSPYPRSYYRCTTAGCGVKKRVERSSDDPSIVVTTYEGQHTHPSPITPRGSMGMAPLPSELSGHLFTGAGSGYGVAHHYQHQQQQQQQQHLHSYIYNSSPSLNITTTTSSAPSYGFNPASFPGLFQERYNNTGGGHSSNLAASNLLRDHGLLQDMLPSQIRKETKEG
>RsA404380
MMETYPTFCSSSSTTPPAAASSLSLNMVNSHPHHAYSNDQYQASNNKSNGFLGLMSEMEVSNSINSMSSISQSMKSFGEGESNTAVRAGMKKGEKKIRKPRYAFQTRSQVDILDDGYRWRKYGQKAVKNNKFPRSYYRCTHQGCNVKKQVQRLTKDEGVVVTTYEGMHSHPIEKSTDNFEHILTQMQIYTSF
>RsA405152
MDGDKDTRDPGLTEFPTEPSWDSPYFFSNDRDTTVLSEFGWNFSPDDQIGADDRSDLAGSSTTTTLAEQFPERSSNTNSDPAPVVGSVSSSSTEDPPERSTGSGSGGTPPPETPSSTTKVNKKKGQKRIRQPRFAFMTKSEVDHLEDGYRWRKYGQKAVKNSPYPRSYYRCTNSKCTVKKRVERSSEDPTTVITTYEGQHCHHTVAFPRGGGGVNIISHDQSGFAAGSQLMQLPPVSQFMHYPTSIQPRSQISPTHNLTVGGSQSHRLVRAGGTHYHHDQAAGGSQCIINPNHEPLPVVPVPTDEGLLGDIVPPGMRNPFDG
>RsA405186
MAGNEEEHRQPPSTSSSRPPHPTITLPPRTCFETMFNNNSGTGGNTGAGLGFSPGPMTLVSSFFSDGEDCKSFSQLLAGAMLSPADRAAFPPLEDRISGDDSSDFRFKNGPAGMSIGPLSPMFPAGFLDSPGGLFSPGQGAFGMTHQQALAQVTAQASQSQSYTFHIPNEHSTSMTQLPIFTSSTTPPQEMPSEIPDSGVTLKESSDISHSEQRSQPSSLTVDKPNDDGYNWRKYGQKQVKGSEFPRSYYKCTHPSCPVKKKVERSVDGQITEIIYKGEHNHQRPQSKRPKDSGNQNGNIQVNHDLASQVHGGNLNKSKEGTYSMSKQGQESSQAISGTSDSEEVGDAETKVEEKDEDEPAAKRRNMEVRHSEPASSHRTVTEPRIIVQTTSEVDLLDDGYRWRKYGQKVVKGNPYPRSYYKCTFQGCNVRKHVERAATDPKAVITTYEGKHNHDVPASKSGSHYAANNNASNLRSGNPGTEKHASVSKMDPRNNDQQPVARLRLKEEQIT
>RsA405329
MQLAKRRSKSMEMEKSLLGNSVMEENRMKSDGDDSEGTSKDINKGGDVEEVAEGKYNLKLQPSPTQKDRAQSKHKQEADDELELAKAEMGEVREENKRLKVLLSQIVKDYQELQMHFLDVIQKEETNKKSMDTSSTADHQGTVSAEADELVSLSLGRTSSSTSTHDHQLRKDHHEMMKKTSRDDDYGVMNEAGLALELGCRSFEPAAADHETMKVNSSSEINSSAADPKEDEVTKIWPPGKMLKTRDDDVSQQQTHLKKARVSVRARCDAPTLNDGCQWRKYGQKIAKGNPCPRAYYRCTVSPSCPVRKQVQRCAEDMSILITTYEGNHNHPLPMSATAMASTTSAAASMLQSHSSTSQQGLVNSTTAPISTSTSNLHGHGPNFTNSLSQNSSRLLPQSQFYFPNSSISTNNSHPTITLDLTAPSPSHFGLRFPSGLPRYSSSTSLNFSSSSSSSFDHNTLLQTPNWINNPAAAGYFNYGTVLSHQNRMNQAVGGSSLNNGKQPFQEPNFYQSYIQNSQKAAPAPPQHHLFTETLATATKAITSNPKFQSALAAALTSFVGANGGTSGAVRETSHIVNGSSSTESSGLKLKWGESLTPINPIYPSTQKGIGCASSGYLNKSSSPLN
>RsA500739
MEAAVEKSYQGDQEQEEKRVVLLESRTATATALDDDHHGEGRYSKEELVIKAGNEGAGQENNEMKSSSPNQKDLSYGKQISTTSNIKGSSSVEPDHSVASTSSSLKEQDYQLESARAEMGEVREENQRLKKYLDRMMEDYQTLQMQYHDIQQKAIKSSKDDNATNNHQDDDESEQLVSLSLGSFSSKRKKVEEKNKSPSTQVGKEKDTDDEKSLSLGLDCKYEAPAKSSSTTTDQVPLSNPSPASSVEEVRKEEAGETWPPKKVLKTMRSIEDEVAQQNPVKKARVSVRARCDTPTMNDGCQWRKYGQKIAKGNPCPRAYYRCTIAPSCPVRKQVQRCADDMSILITTYEGAHNHPLPLSATAMASTTSAAASMLLSGSSSSSSLPGLNPSAGATTAAADLRGYNYYVSDNSRSRFYIPNSSISSSLPTITLDLTSNPSSSSSSQLNKFASSTLNSAHQVPYPPTSLNFGSSDQSNNTMPWTNSGFLSYGNGTQLPYNNKNPIIGRQQQQPMQNSMYQNYMQKNNPTPQQFQLPDSIAAATKAITADPSFQSALAAALTSIIGGSSNGGSGSSNNNQNAGGDHFNNIMAQKLKWGEHFPGISSSNGPTASSYLQTAIKGNNITGCASSYLNKPNSSSVNISQPGSLMFLQPPNSLPFATHKSASTSPSEEHKS
>RsA500854
MDFCAGLVGVKSDSDFVEEDPTGRFLRSDEVLGRGAFKTVYAFLAVSCIGYKAFDQVEGLEVAWSQVHVEDVLQTPEQLQRLYSEVHLLKSLKHENIIKFCNWWVDDKNKTINIITELFTSGSLRQYRRKHKCVELKAIKKWARQILRGLHYLHSHNPPIIHRDLKCDNIFVNGNQGEIKIGDLGLAIVMQQPTAHSVIGTPEFMAPELYDEEYNELVDIYSFGMCMLEMVTCEYPYNECKNPAQIYKKVTNGIKPASLSKVSDPQVKQFIEKCLVPASMRLPAVELLKDPFLAIDNLKEITCAPLGSHNLMPVLLNTAQPEARPMDVDANYQKISAGSCRKSVDATSISSNPSVLELQRFTENNAFTLRAEKNADNTIALTLRIVDPCGHGKTIHFEFYLDSDTAISIAGEMAEQLGLSNDDVCVTAELVDSLIMNLVPSWKPTSESSSCGANSSCGDQRVRQNGCPWGSALVKAASMISDISAEYGTTTASDATKVKILESDKYSFDDCYEGSDGYDVSGSNLSGRSPFSTAIRANNVQLNLPNNLIQDLEIKMEEGKELVYKLSRLGVWNIRVWENCYNCIKPNYADQLAELDRSLRLLLEILKLEEMRNVQENLLLARNHSDKQDDLDKKMSELLKVHQEVLKAQKEMFDMMRVQHEAVHEAMQRIRADAVQNVQGETAPAPAPALRIVFWVLYDVVIQVKVKNIMCKRLLQEFKFTLDFLKPLIEEMAESNKLLHLPEQEQEKFIIQMREGVELIDKCSKVSKWHSYKKYACTNKLLKLDESLRGLFHKMSMQIAIHVKEGLISISSMEAMIKKIEESGVIQNQSQVVLTKPQPPLHEAGLDVLDTHGSKDVEGTGDDLNEKEVGVKQIGRDGTRQNEKEIEGLSEVPENSSPKTTLDVQGTKDINESLDSESVHIAQTKQSQGTRMVEAPVAESYKFPFLMVESDVYLRELKKKIFEDQVAMLVITGPAGCGKTTLARMFCEDQEVKMKFKNIFFVHVSENPSLDFIVQQLYEQKDSVVLELQEDAVNWLQQFLKETGGDPSLLVLDDVWSGSESLLDKFDGLRTSMHKILVTSRSEFPRFDCYLENLKSLDDEEEMAHLKGKNELFCNNKANIVRGSFVPDNVVAAVRATGDYPERVGKPICEYYLKTGTCKFGPSCKFHHPKQGIGYLSSLYGLTQLSSPTHALERPYTSVVPSSVGPSSSSPNEQAFPERPREPECQYYLRTGDCKFGPSCRYHHPRDRIAPTTNCLLSPVGLLGNSGSNAWPSFSQVSLSMEDFETSLGLKLNAQHSLLQTPMSPCVSISRSISSNDKSSQSDVEDKSELDEIQSQISGVTVPESLHDPLESKDQCPMNVNNTLEYAASGTTPNSVNVDGQSVACNSSEIGSISQKQGVKERVAFRTKSEIEILDDGFKWRKYGKKIVKNSPNPRNYYKCAYESCPVKKRVERDRQDPSYVITCYDGVHDHTNLGKRTERVLASHPQPLPFPLPIGKEESFLFDHLADDIQEESVLFDHLADRIQIQ
>RsA501129
MYRKLISNHNPSLSFSLSLSHQMEHNQIRFFGLSPSLASPNFSSSTASSIPQLFPHVHSSNAVPMDKCRTSYSSVNKLKSIKKDCGDKETKKHKIAFQTRSQVDVLDDGYRWRKYGQKTVKNSNFPRSYYKCTHQGCNVKKQVQRLSKDEEIVVTTYEGIHIHPTENSDETFEHILSHMRKTVKDGIK
>RsA501640
MDTASKSWEQKSLVGEIIQGMELAQQLRLSLSAASTSLETREFLVQRILTSYEKALLLLQLSGTPQTFHVDAKSIVLQESRMSANTSPCGDDYNHRSFKDHQDLHEISKKRKIMAKWTDHVIRVSSENGIEGPHEDGHSWRKYGQKDILGAKYPRSYYRCTFRNTQNCWATKQVQRSDEDPTIFEITYKGKHNCSHGSTSVPPPPSPEQQEQKRHKRENISEPQQSQVNQMSFPTNLSVDTENLEDREMMASPFAFTSTSFGCMMSGDDFLSPMFDNENFFSDFSQHLLSPAAGESNYHLAPPSQMRNIAVNGQLSESDHTEIISATNSSTNSPIPDMDFPLDLVEFDPNFQFDTPELF
>RsA501777
MENWDLQAVVRGCKNNLEGLTNTMEFSQSSCFGFAPVTIEEDDEIFQAFPQLFEATTALDELEELYKPFYPILQPISPPTIPTASVSVPQEVTAEEKGPKKLKSVKESSPMSKRSRKNQSKRVVQEVQEKDLFSDVWAWRKYGQKPIKGSPYPRSYYRCSSSKGCSARKQVERSNSNPELFIITYTAEHNHVHPTRRNSLAGSTRTKFPKSQKKEKSKNEFVPVKEEAQRLPEEDEVSQESVMDMMLGDEVFPGFEDFDKKLEELSELMAEPVMADGFFSDQFPDNYFPSSWFLGHSTSTVTGAC
>RsA502326
MKFWTESKNSVDFLSMNPGLDFKLHEVAKTSLQHAHHLVACMSDNNQERSVQEVSLVAQDAVKEFRKLLSLLDGSMSSNHKRIRKGPLPKSGDINQDEMMDSSPNCSSSHIKTHDRDNQPCLVTHFFSSLQRDQAIANYDQSSVVLPSNIVMGLNQFSQKPSRTSVISMDGSSINTQIVRHSMSELLTSRDGTSMFSSKRKSCGVKSEEAGTVCLASTGKCHCSKRRKLRIKRRIRVPAVSNRLADIPPDDYSWRKYGQKPIKGSPYPRSYYKCSSVRGCPARKHVERCLEDSTMLVVTYEGDHQHA
>RsA504329
MGISRENDQNDLEIGLSLKIDHPPKKEQEEEDGNDDEDEVHEDIEEESAAEEEEIKEDNIEEEPKAAAGEVDDDASVVLETTNLHENNLKTDQELCALQMEMSRMKEENKVLRKVVEQTMKDYYDLQMKFTAVHQNSQTKDPQTFLSLRGNDHDEADPPKSSIPKMSEIRCHRSPSPARGDDIIKESQLGLSLRLQTNEFRDQREDHDIQERNKEELTSSSLTSSVQHKLQRTDLAGITSHAAQANRKARVSVRARCESATMNDGCQWRKYGQKIAKGNPCPRAYYRCTVAPGCPVRKQVQRCLEDMSILITTYEGTHNHPLPVGATAMASTASAAAASFMLLDSSNHHHSDGTLPSSNFMTQASLPPNNYYNTPHHMLNNHYPSSISHHYSSSSNFRTLNSVHHQPHHDPSKGIVLDLTNNFSDTSTSTAIASAGSSSHSSAPLGFNNWMGGKPANYHHNAGNSTMIMGNHHLLSNSRRTSGEESMTSSSALMAENVSAIASDPKFRVAVAAAITSLINSKENNTTHHPTPPHNNNNFGPRDNGEKGGS
>RsA506250
MDETLSSPEQDSEVSKELMIRPETQASKRRKVAHQKTVVTVKIGPNVGKLKNEGPPSDFWSWRKYGQKPIKGSPYPRLKLFFKLLKNRGYYRCSTSKGCSAKKQVERSKTDASVLIITYTSSHNHPGPDVTSTTKNQSPPPKEAQMQPNSEDDDHDHDHTAEVPKEDEPEPEPDQDEEQEQERKVDEQQEQDHFHYIQSPIRSSQDIVIYQDEDPFSSGNHLEKTLLDEHPHPLCYSQLLSFSSTPKSEEEEDFYDELEELLPTSSYFPSFMRSNLSQLERIPFVPS
>RsA506254
LLLLQLLPFTKIQKQKVDETLSSPEQDSEVSKELMIRPKTQASKRKVAHQKNGGPPSDFWSWRKYGQKPIRGSPYPRGYYRCSTSKGCSAKKQVERSKTDASVFIITYTNSHNHRGPHVTSTTKNQSPPPKEAQMQPNSEDDDHDLTAEVPKENEPEPERDQDEEQEQERKEDEYE
>RsA600051
MEQANDVVVAENKAKYGGGGGSVSIAERRAAKCGFNAERINTARFRRTNTSPLPSPVERSPCHLTIPPGISPTALLDSPMMLPNSQALPSPTTGTFPLLPPSDDSSMLKSATNEDVRRGSGFDSSFMLKSQGDPKYLPGYSGFENQGSNVDYQALVLEQQPMDFDFPMEFPEEVNAKHYAVDPSNDFKNLNSVVMNESCVDLQMPHSSLASFPKEVIHGEDVGTHQLLEGDHKGYPSLGMARNSEDGYNWRKYGQKQVKGSEYPRSYYKCTHPNCQVKKKVERSFDGQITEIIYKGAPHNHAQPQPNRRVAASLGSAFSFDEMSEMGEGNRTSVKVDSDSLWAKIQSGEDIKSGYDGRPDGLERTSSASVVTDLSDPLSATQGKSPGIFESADTPEFSSTLASVDEDDQATLRSISFGEDADNEESDSKRRKKDSCMIETSIASRAVREPRVVVQIESEIDILDDGYRWRKYGQKVVKGNPNPSFLHLPHEVPTSSECNAIWLLWSKCSSSQCGSPGWFCCIYCPRLLHATALESSPSGNLGLAGFDFNNGKSVYPVQPYVSGQQLQENDLRYLKPKQEQKDDGLYDACSLPIIDQGNASLSPSSSLLYHRMMGSYSS
>RsA600265
MEEVESANKAAVESCHTVLNSLLCKPKNDIQSKSLGVQTEEAVVKFKRVVSLLSHGRRIRKLKKKLDSSLPQSLFLDGPNYRSDISSKTLQLLPATFPQNLHTQNQKVFLGNPVLDMSNKLPLQIAKPKPLQQLHRLQVHPQQFTGINLAFNKPSTTPSLSNAASFISCLSMDAGGVANYGSNSFRLINGSVPQSSDQISQQQRRSSGAEQSSSVKCGSNDKYPNSRKRSVIILHSKFSNRRCWFYLDQTNVDCVHRRLRVRRSFKVPAVSQNVANIPGDEYSWRKYGQKPIKGSPYPSSMRGCPARKHVERCVEDPSMLIVTYEGEHKHSQSAHQ
>RsA600999
MECPWPESVFSSENRQRAIEEELVRGEEFANQPRKFLDDHGDHGRWVVAQALGTKISSSFTNSNSLSILKGNHQGELVPHIRANTTFAAPTIVNSSSFNAQEGRHRAIMSTETSKDRRGCYKRRKTPYSWTRNTPDLVNDGHAWRKYGQKQILNATHPRNYFRCSHKYDQGCRANKQVQKVEDYPSLFRTTYFGNHTCTYRFLKAPELLLQDGLSSTPSPTEDCNSKFTITFGNTNYSLANQQEDPFFSSNISTREEMINSNQIATNRSSIFDDLVSLDQLPVLDSSGVISRLPSILSELDHEDTTYRTVTGYVYHDGIIPYFHADDGVFSAMLHYSAYCSSIIQQQFT
>RsA601089
MESLECTWPASWNLQAKMKEELVRGHELANQLHLVVCNGDGESAKGLATKIVCSFTNSLSLLGGNHDSKGKHIQANTSSNTVALPTLVDSSSWVAVEAIKRTEMLINSRSSSKKRKTSHSWSRDAPDFIDDGHTWRKYGQKQILNASHPRSYFRCSHKYDQGCKATKQVQKVEDDPSLFRTTYFGNHTCKHSILKAPESILDNVSGGSPREESNSKFMITFQNNNNFPYEQEHPFFSSYSSTEREIIKSNHVASSRSSSLSCDYLVPPDQVMVFESSDPISRLPTMMELHSEDMITFENNNDFPYEHEHPFLSSHSSTEREVIKSNHVASSQLSSLSCDYLVPPDPVVVCESSETISRLPTMMELHSEDMLYY
>RsA601090
MEWTWPESVSSNRQRVVEELVQGREMVNQLQRCLSGDVRSAEGLVTKILGSFTNTLRILNGSEEAKEELISQIQANSPTSTVTASGSAAAGTDSLSWDALDDAVKSEDSNEESYKSTETFKDRRGSYKRRKTSHSWTKDTLDLVDDGHAWRKYGQKMILNTRHPRNYFRCTHKFDQGCKATKHVQRIKDEPQLFRTTYYGNHTCTDYLRAPELILDSSSSQNSSKNMIRFDNTNNDFTRKQEHPFFSSFTSIKKEIVKEEEMITPINDHDHVIHHNQQLSSCDYLMSPGLGVFESSASTIAYDHEDVISRIMVGYFDDEVDFPYEF
>RsA601214
MTSSFTHLLTSNMNMNNFDQDRTGSWSWGLSDRSTEAEIPKFKSLQPPSLPLSPPPASPSSYLVNNPGFSPTDFFSSPMFLAHSNTLPSPTTGAFSSQIFEWMNTPKENNSQQGAEKEQKMFADFSFQPATSSSSFSVQQSSSSMVSSVEESLKSQQQQSWGFNNPRQEESVAEKTEVKSEFAPTQSFNAAPKSDYTHSTQYVREQKSDDGYNWRKYGQKQVKGSENPRSYYKCTFPNCPTKKKVERSLDGQITQIVYKGSHNHAKPQSTRRSASQQQSLQTSSYGISDQSASTISNPKIEAVTLQEDSNSASMGGEDEFEQNSPISNSNGADDDNEPEAKRWKGENANETYAAPGSRIVKEPRIVVQTTSEIDILDDGYRWRKYGQKVVKGNPNPRSYYKCTSTGCPVRKHVERASHDTRAVITTYEGKHNHDVPAARGSGGYGASTRPASDANSNSNVSVAAVRPLALPNHSNNLSYLSSLQKQPTSESQAPYTLKMLQNTGTEEEKDDTFFCDRKSETELTDELGLDILYSSTVL
>RsA601582
MEEAMSTNWPDGLEEELVRELLDNESPFFVLPEEAVEYPQMSVSNKEGLNRFVQNVYSGPTIHDIETALSVTTGITVQPQELSQARLSILERGLSKVEHKYTLKIKSCDSGMADDGYKWRKYGQKSIKNSPNPRSYYRCTNPRCSAKKQVERSSPESESTNKKPKKRTLAAQPEDHEQEAQESPRSVTPDPEHDLQPGAFTDQPQEFVEEERGSQGLLEDVVPFMIRKPSSASSNSSCCSYRSPPTSPPSLSWPSYFDVGINHSIG
>RsA601738
MDIKEAERVVIAKPVASRPTCSSFKSFTELLTGAIDASPSNVSSETAVPAIRPKTVRFKPTATHPVVGLVSPQVILSRDPGAALSNSAEKVSKSYNKSTVVYKPLAKVVSRATVTALANLGNFNTSQQQPQSSVGVGVVLHPNREKCFKTQLISNLYQKSPSCAETCQSTEPVKIVPQNMEEDAKNIPAAANSDRPSYDGYNWRKYGQKQVKGSDYPRSYYKCTHPNCPVKKKVERSLDGQIAEIVYKGEHNHSKPQPPKRSSSGTQGSGFASDATGQDNNTRLWNSHLNEKNEGSEGRVEDQNEVGVPVHSYQSKSIVHYDPLATGALNAGGATPDNSCGVSGECEEASKGVEAEDYEPRSKRRKSENQSNEVGLSGEVMQEPRVVVQSSADSEITGDGFRWRKYGQKVVKGNPYPRSYYRCTSVKCSVRKHVERVSEDPKAFITTYEGKHNHDMPLRTANPGASSEKDTQPPTRIAGPMEDGILVSWNNFLKKILLIKLSMHVGFAGGDDDKIIWSGTSNGIFTVKSAYLSIFDEENADFCWKFLWRLCMPPKLKNFLWLIVQGKLLTNAERMKRRFTSDDLCPICHVHTESLLHMLRDCSRVTEIWQNLNCSNRINSAMQFDWAGWLAANGHCSMKCYEVLEAEAWGMLLGLKLAPILAWTKWLWNVILRCNLSAEIGVIYFEQPPPHITSFLLDDLCEVLRYRKVVTTID
>RsA602420
MNTVDGDSYSVALPSPTTGTFPLLPPSDDSSMLKSATNEDVRRGSGFDSSFMLKSQGDPKYLPGYSGFENQGSNVDYQALVLEQQPMDFDFPMEFPEEVNAKHYAVDPSNDFKNLNSVVMNESCVDLQMPHSSLASFPKEVIHGEDVGTHQLLEGDHKGYPSLGMARNSEDGYNWRKYGQKQVKGSEYPRSYYKCTHPNCQVKKKVERSFDGQITEIIYKGAPHNHAQPQPNRRVAASLGSAFSFDEMSEMGEGNRTSVKVDSDSLWAKIQSGEDIKSGYDGRPDDTPEFSSTLASVDEDDQATLRSISFGEDADNEESDSKRRKKDSCMIETSIASRAVREPRVVVQIESEIDILDDGYRWRKYGQKVVKGNPNPRSYYKCTSAGCLVRKHVERASHDLKFVITTYEGKHNHEVPAARNSNHINSSSANGHPPTQSALVLSRNTNIPKPETQVQDLAPHFDRKPEFHDEYLRPTYLGNFNNDLKYGASSIYHMKFPPLQNAMPYGSFGLNAPHHNVAHQAGSVASIVPDFSMPLPLNLPPSGNLGLAGFDFNNGKSVYPVQPYVSGQQLQENDLRYLKPKQEQKDDGLYDACSLPIIDQGNASLSPSSSLLYHRMMGSYSS
>RsA603520
MDEQLCDLKHLHSDQSFLGLSSSSDHRLVESPIKEEKLFKEIKEVDFLSNNRLPNQPAPGHAELTTLQLQVELQREHEENQKLRTMLDQITKSYNGLQAQLRMIRLQEQLLDVLSKKLNDYGVKQTCAEDSNLDPKLSFLHDDQSPKSSSHHDHDQEQVLAVTDHDQVPLRRARVSVRARSEAPMISDGCQWRKYGQKMAKGNPCPRAYYRCTMVAGCPVRKQVQRLAEDKTILITTYEGNHNHPLPPAALSMANTTSAAAAMLISGSTTSKEAHHHLTHPTGLFSSLQPLYGSSMATFSTSAPFPTITLDMTRTPNPNPNPMQFMDSSATFPNPLQGNSHPLIGHPMCLNFPQHNHAALTPAAMQLAEQPHGSMVETITAAITSDPKFTTALAAAISSRMNNVENINAGLQGSTNDISSLNSNGSEVYAAFSGSPQLPQSCTTFSTT
>RsA603523
MDEQRCDLKHLHSDQSFLGLSTSSDRRLVEPPIKEETLFKEIKEVDFFSNNRLPDQPAPGHAELPTLQLQVELQREYEENQKLRTMLDQITKSYNGLQAQLRMIRLQEQLSWMFCQTKKLNDYGVKQICAEDSINHDPKLSFLHDDQSPKSSSHHDHDVAATDHDQVPSRRARVSVRARSEAPMIRDGCQWRKYGQKMAKGNPCPRAYYRCTMFAGCPVRKQVQRMAEDKTILITTYEGNHNHPLPAAAISMANTTSAAAAMLISGSTTSKEAHHHLTHPTGLFSSLQPLYGSSMATFSTSAPFPTITLDMTRTPNPNPNPTQFMDSSATFPNPLQGNSHPLIGHPMCLNFLQHNHAALTPAAMQLAEQPHGSMVETITAAITSDPKFTTALAAAISSRMNNVENINAGLQGNTNGISSLNSNGNEVCAALSGFPQLPQSCTTFSTT
>RsA603651
MEKKDHLIKMEGNTRSSSFSETTADYSYPFPGMFDFSQGDQKDSLGFMELLGIQDFCPANSLFDLPQITTPQVLPTTSIDMAKEYSFNPSTPNSSSISSASSEAVNEEPHTDKKAAADQQEEDDGHDQPEPKKGLKANQKRKKTTEKKLREPRFAFMTKSEVDHLEDGYRWRKYGQKAVKNSPFPRSYFRCTSASCNVKKRVERCVNDPGIVVTTYEGQHTHLSPLLSPLMLPPPPPPPPTTAPNSIIIPRTLFSQYQQQQGLRPFADNQGCNLGFATPNGTNWSFLNERWFCSPAGGSDLMTDHGLLQDIVPSNMLKQG
>RsA703039
MVFNFKVSFSSSTPPAEQVIHHELGFVQFENHHHHNQVLSFLAPSPAQQSQPPPQQQQQQPSSHHHQTAAVNSSITVTTTAATNTNMGFSHSHDLVTRPSWNNNDQVGTVDPKGVSDENGTGNGSDCSNSWWRSSNSEKSKMKVRRKLREPRFCFQTRSDVDVLDDGYKWRKYGQKVVKNSLHPRSYYRCTHSNCRVKKRVERLSEDCRMDTSIIFQVLKQYADIIRTGLHLTQTKYALDFPAKGVQNMVQTS
>RsA704040
MEDDWDLTAVVRGCSTIPTTTTTTTNKPTNPFITDHFHTSPLLSSFGQQGFVSDNTTQTFSVLPLPPDPIKSTSTIEELHDLYKPFFPKSQQSPSLLSPPHKSHHSPLSLPLNLSTDTNNISLSFLLLIPSAPKRERTSLRRCAKYQRSLCLQMCGHGVNTDRNPSRAHHIRGYYRCSSSKGCMARKQVERNRSDPGMFIVTYTAEHNHPAPTHRNSLAGSTRHKPVSSPQSGSVTGGDSTKPKGCSPSPTTSAEEELGRRTTRMEAKEEKQSPMADEDETEYFGVCDTIVSDDFFVGLEGLAGDYFSDQFTASFGGPWSSGNAAAAASSI
>RsA704047
MEGGQEHMNPPPTSSSTLPLSLPLILPPQNPSYQLFTPSGLNPPPLPLLQPHDHQSLNPLDIDWISLLSGQAGHHGLVSHDQISNYRAVTGMVDLSTASGSAGENTIEGDDDPEQKGCKKRKVGGYKMRKATRPRFAFQTRSTDDILDDGYRWRKYGQKAVKNSLYPRSYYRCTHHTCNVKKQIQRLSKDTSIVVTTYEGTHNHPCEKLMETLTPLLRQMQFLSRF
>RsA704165
MEKRKSMMGNWEQKILKSELTQGKELAEKLMNHLHHSSSSQEGEFLISKLLSSYEKALSVLTRDVGSEGESKQIQVLDSPCSLGNSSSPLSEISDLDCKNKNVFKKRKTMPKRTEEVKVCSGTGQDGSLDDGYSWRKYGQKDILGANYPRGYYRCTHRNTQGCLATKQVQKSDADPTIFMVTYTGEHTCHLVAQLNGKQNVSLKQEAGTPRQTPEKSFSFGLRVKTENLDTREEGKEILFPSFSFSPTPIESENNVVEDHVFAAIENDFLGGSYAQTFGSPATFESDYFAAVSPCHFVLVGNDVQTSDSDLTHEILSASTSVANSPIGDFGFSLEDLDFYPFENNPESTFP
>RsA705304
MEHQHRSLTTAYIRYPFKFHHNIFKNTTSQTKQTMDNISETVSLIHHGCNLARDLESNLPNLASQPETVSKSLDEIIWVFGAARERLQSSSAAQHDPMSSYVHVAQQQQQIDASLQEWLRQWRIFTSKRSVLHPKRCCYSIRYDSYGIQELTYFKAKSIRQWIVSHELNAASSSQSRPRRRRDDGEIRKLTVPAPRIGNTEIPPEDGFTWRKYGQKEIMGCRFPRGYYRCTHQKLYNCPAKKQVQRLDNDPLTFEVMYRGDHTCHMSSTAPSTRDNDPNSCGNHSTLRNMALHGLQRERWRKQQWWPPGDGDGDGDGVGTSITTTTRYGKDVEFPVVDLADAMFNSGSSSSNSMDFMFISSMDNSAIHD
>RsA705305
MKNLVRGRERATKLQSRLNNLSNGSTSLSAQELVMEIVTSFTDSLSVLSESSKLCGGDDDHQYSGTNGCGPGEIVKAEASHVEQSHCGDRSSEDSGESRKRPGYKDRRGCYKRRKNSESWSIVSSTVDDGQAWRKYGQKEILNAPYPRAYFRCTRKYDQGCQATKQVQQVQDTPKVYKTTYIGTHTCRNMIRGPQMIMGATDPPTWESHAPPRSSVSSESGSTPICNKKERTSRCSWWSSP
>RsA705309
MNPLFAIIGILDVAASITSANKNGPDHFRASTVIKPSESLTRRDDAKFIEKIVEDISEKLVHISSNKVNDLVGMDSHVEKMRSLLCLGEDDVRVVGVCGMPGIGKTTIARAVYDEIVCQFEHYCFLENVKDGFKNNGAIHMQEELLSRIFEKRVRCLDDNGKAVIIVTTRDIQSLSGVDARYSPMFLSDDEALELFMQYAFRTNQPSREYDPLSRRAIEYAHGLPLALKVLGAFLDKKSICEWKDELEKIKEIPHVEIQGVLKKSFDGLDPSQKDIFLDIACFFRGMDKGYVTKILESCGFYPHSGLRVLIDRALVTISDDNRLEMHDLIKDMGWEIIRQQSIKEPGKRSRLWVYEDVARVLTQNMATDAVECIMLDLSKSKDVYIDAEAFVRMTKLRLLRIGYNHSTDLNAKDFQSNQLDHPRGECKQHVSGDVKFLSHDLRYLMWYGCPLKSLPSNFHPKNLVDLDMRCSHIEQLWEEIKPFKKLKFINLSHSHYLTTTPNFTEATNVETLVLEGCSSLLDVNSTISALKNLVFLCLRGCKELKSLPSSICLKSLKTLDLSGCSSLVKFPEISGIMEDLSEIYLNDTAIEELPSSIERLQGLVLLHLRNCRSLVHLPDNICKLVYLKDLTISGCSKLYHLPENLGNLESLICLEVEGSGIRELPVSILCLKRLKTLSCDGCREMTMPFSSWSSSIEEYNCRYSGLLHLDLSDSNLWELSDGIAQLSSLKTLELRGTNLESLPATMNQLRCLTRLELEACKRLKSVPELPSTINYIDAHDCSALETVAKPNTRCSMNLCFTFSNCLQLVQTNLFRDIVETHSHYQGNYQRPLSLNMSLPGSEIPDWFNYQCRGSSLTVQLPPNWFDDKFLGFAICAVSDFKGSQNDASDLSALCHCGLKGNHGESSFSFTLLDWGFTTDRILEADHMFLAYVPWSEYRFIEEGKLVNERYFTEATFEIVVENGVDRHVFGTVMNRHCITSCGVRFFHSNYMEEHNVSITETKSHHDSCDILSVSRTGKEGSGVQLEESLALVMLPGVEAFSRWEWPPKVDRSSASESKKRPGLKDQSNSYKRRKNSESWTVVSPELTDDGQAWRKYGQKMILNSRHPRCYFRCTHKYDQGCKATKHVQQLQDTMYKTTYYGNHTCRDIIKGPQLIMGASDPHKYWWIPNHQTTVSSEAGSITNYNKKDHQGSHFSSSS
>RsA705311
MAASSSPSSGGGWNYDVFLNFRGEDTRKIFVGHLRKALDLEAINAFIDSEDLRKGNDLSELLTAIEDSRLSIVVFSQNYASSTWCLKELVKILECMSTKKQLVVPIFYEVDPSDIRKVNGRFAEAFAKHEHDSNADMEEVHMWKSALTEATNLSGWDSRNYKDDAKLIEKIVEDISKKLVHIRSNKVSNLVGMDSHIAKMSSLLDLGEDDVRVVGVYGMPGIGKTTIARAIYDELVCQFDHYCFLENVKEGFKHNGAIHMQEELLSRIFEKSVRSLGTLSRGSKMIMDRLSKKKVLLVLDDVENFNQIEELLGKQHSFGSGSRIIVTTRDIQSLSGVNERYSPMFLSDGEALELFLQYAFRTNQPTREYDPLSRRAVEYAQGLPLALKVLGASLDGKSIREWEDELEKIKEIPHKEIQGVLRTSFDGLDPSQQEIFLDIACFFRGMDEGYVIKILENCGFYPHSGLQVLRDRALLTISYGNRLEMHDLIQDMGWQIVRQQSIKEPGKRSRLWTYEDVDRVLAQNTATEAVEGIMLDLSKSKDVDIDAEAFVRMTNLRLLLIGYNHYIDFNAKDFPLELLHQPRDECKQHVSGVVKFLSRDLRYLMWHGCPLKSLPSNFGPKNLVDLDMRFSHIEQLWEGIKPFKKLKFINLSHSHYLTTTPDFTEATNVETLVLDGCSSLLDVNSSISALKNLGCKELENLPSSIFLKSLKILDLSGCSSLVKFPEISGIMEDLSEIFLNETAIEELPSSIERLQGLVLLHLRNCRSLVRLPDNICNLVRLKDLTLSGCSKLYHLPENLGNLESLMYLEVEGSGIRELPFSILCLKRLKALSCDGCKEMTMPFSSWSSSIEEYNCRYSGLLHLDLSDSNLWELSDGIAHLSSLKTLELRRTNLESLPATMNQLRRLTRLELEACKRLKSIPELPSSINYIDAHDCRALETVAKPNTRCSMNLCFIFSNCLQLGDYRLLLSFNMSLPGSEIPDWFNFQCRGSSFTVQLPPNWFDNKFLGFAICAVGDIKGSQNDASDLSALCHCSLKGNHGQYSFSSTLLDWGFTTDRILESDHMFMAYVPWSEYRFIEEGKLVNERYFTEATFEIVVENRVDRHGFGTVINRHCITSCGVRFFHGDYMEEQILTISETKSHNDSCDILSVSRKGKEGVGVRLEESPAEGSSAGESKKRPGSEDQKGSNKRRKSPESWTVVSNTLDDGQVWRKYGQKEILGSPYPRAYFRCTRKYDQGCQATKRVQQVQDTPKEYEITYKGNHTCANMMMIMGASDPATWPTPVCSKKEHGDLSSSLSLIPYVPEKKEECKEGTTASGLVGNVNDTGDMWTDFESPEFVFPDLGTEQSP
>RsA705550
MAASSSSSSSSSAAVGRWNYDVFISFRGDDTRKNFVGHLYRALQNLCIFFLFFFLKYGRDDAKLIEKIVGDISKRLIRVSSSKDNVLVGMDKHIAEIDVLLCLGVDDVRGIGIFGMSGIGKTTIARAVYDEITCQFEHYCFLENVKDGFKNKGAVHMQEELLSRILKKKVCTLGNLNTGFKMVMERLNKKRVLLVLDDVENFSQIEALLGKQCSFGGGSRIIITTKDMQSLSGVQERYNPKFLSDDEDLELFMQYAFRTNQPAGDYDSLSRLAIEYAQGLPLGLKVLGAFLDSKSECEWEDELEKIKKIPHIEIQGLLRTSFDGLDPLQKDIFLDIACFFRGMDKGYVTKVLESCGFYPHSGLRVLLDRALITISDDNRLEMHDLLQEIGWEIVRRQSIKEPGKRSRLWVYEDVNHVFTQNTATDAVEGIMLDLSRSKEVYLNSEAFVKMTRLRLLRIISDNHSPQDLCHPSDVCQQHLSGDFKFLSNELRILHWHGFPLKSLPSNFMPKNLVELDMRSSHIEQLWEGIKPLKKLKIINLSHSQYLKKIPDFTGATNMKKLILDGCSSLLEVHPSISALKNLVVLSLKGCKAVKSLPGSIYMKSLKTLDLSGCSNLKMFPEISGIMDDLSELYLNETAIEELPSSIEQLQGLVLLNMADCRSLVCLPDNICNLAYLTNLTLSGCSKLYRLPENLGNLESLMVLEIERSGIKELPFSILHVNKLKRLSCDGCKEMMAPLSSWSSSIKGYYTYSGMLHLDLNDCNLMVLSDGIAHLSSLRTLELRRNNLESLPAAMNRLRCLTHLELEACKKLKSIPELSSSISYIDAHDCTALETVSTPKPRSSTNLCFTFSNCLQLIQTNLFRDIVETHSHYQGSYLRPLSFSMSLPGSEIPHWFNHQCKGFSVTVQLPQNWFDDKFLGFAICSVSNFKGAHNDASDLSAVCFCTFKGNNGEYKFSFHLLDWGFRTNRFLQSDHMFLGYVPWSQYRFSDEGKQVNERYYTEARFEILVENGVYAHDDYRTVIRRHCITSCGVRLFHGNFMGLQNLSITQPNSHHDGCGIPLDTARKRKREIAGVTMQWEWPPTEEVFTEQEQEGSPSREGSLVGEGSSAGKRSSAGEGVLSIPSSVATVESGANERDDPTIPNRTNRRRRTNLRNSATWIRDTNQLIDDGHAWRKYGQKEILGSRYPRNYYRCTYRMDQGCMATKHVQRISDEPVLYRTTYRGNHTCRPVSSIQGIEESREDMSYAFLLLLLLMSLRSPEVYDVFLSFRGEDTRKIFSSATESNQYFFIDSEELSKGNKISELLTAIEDDGKLIEEIVENTLKKLIHTSSNKANGLVGMDSHNRKMNSRLGLQVNDDCVVGIWGMGGIGKTTIARAVYDEMLANSNTLAFFIILYKQASSTIAGRTSVQIVGGKCAECKFGQRLEYDNEKARYKKVLVVLDDVETFTQIEALLGNLHAFGEGSRIVVTTRNKQSLSGVNETYQPMCLGDDKSLELFMKYAFRTNQPNGDSDHLSRRAVEYAHGLPLALKVLGAFLDNKSECEWEAVLEKLKKTPHIEIQDVLRTSFDGLDDTEKKFSRYCIEWGKDFVTKLLGSCGFFAHNGLRVLVDRALITTEQAAADDSSSSSSSSSSRIRGSYDVFLSFRGFDTRKIFVGHLYNALQRKALATFIDTEQLGKGDVLGVLLKAIDADDVKLIDDVVKNILKQLSNIRESKSNDDLVGMDSHISNMKSLLSAYGSGDVCIVGIWGMGGIGKTTIARAVYEEMCGNFDHHCFLYNVKEDFKRKGEAGMQEELLYRISRENGQHLSSKMIMERLSGIKLFFSDQIDALLGKQCSFGRGSRIIITTRDKGLLREFDVYEPGYLDEDQALELFKKYAFRTIEPSTEYDHLSQRAIKYAQGLPLALKVLGASLYKKSVREWEVEFEKIKKCQHLGIEGVLRTTFEGLDHLQKTVLLDIACFFKEMKKDYATEILEACGFFPISVLPVLVDRALVTSTGYYVVLTMHDLLLDMALGIVRRESSLSRLTSSDEIEEVLTQNMDMKAVESIDLDLYHSKGIRINAKAFVRMTKLRLLRIRYNRSIDFVDDYYGSRGELYHLIDDCKQQVSGELKFLSHELRCLIWHGCPLKSLPSNFNPKHLVDLDMRSSRIRQLWKGTKLLKKLKYIDLSLSLYLKETPDLTEATNLEKVNLEGCTSLLEVHPSISDLKNLVFLSLKGCKELKILPSSFCMKSLKTLELSGCSNLDKFPEISEVMAELPRLSLDKTAIKELPSSIKNLRGLVTLSLKDCRELENLPSSICQLKSLRYVTLSGCSKFKKFPEISEKMWRLSELHLDDIAIEELPLSIKNLCQLESLSLKDCGELKSLPSSIFELESLSMITVSGCSKFKVFPQNEEDLEGLQKLVTLRLEDCGELRSLPSCICQLKSLRFVALSGCSKFEVFPEILEDMEELRELHLDGTSIKTFPHQLNGLRGLCY
>RsA705775
MEDDDWDLYAVVRSCKAVTTARASLPVVTAPNPVHHHDSSVPSWMWDWVKHEKVETHVPPVRFSNLEFRAGDGLEEFYQPFFPSPTIENTTTTTITTPGTSSYAPAGTIIPNSSTSFISDFGGGSTSSGQHQLQQQQNNFMPANTNTSPHFNPWIRTRFGFPEQQLLKPPNLETPENPEELIPRLKPVSLVGPAIPPMQIPPNLIRPRKRKSPVKKMVCHLAADNLSSSDLWAWRKYGQKPIKGSPHPRNYYRCSSSKGCSARKQVERSTEDPNMFVVTYCGDHTHPRPTHRNSLAGSTRNKAAATTSKAKDPESPSVQLVPAQGGDDDEQAANSNSGDGDKASEEAEDEEMEEDEDDEEFVVSSEDIFLGMKQLGRTGSGGSTLGFGCWNFW
>RsA705844
MDMGVNWVQKSGIVNELTRGRELARQLQIHLNATSTLNPSTSSQTALTREMLIQKIISSYEKALSMLNSSSSAPMAVAVEQLHQQQPTFTVAASTGVVTIRMADSPPSLNGSPRSEDSDDHKDPSRKRKGLARWTKQVRVTSGMGLEGPLDDGFSWRKYGQKDILGAKYPRGYYRCTHRNVQGCLATKQVQRSDEDPMILEITYRGRHTCTQAASTSVASPPPKPMSPLPDQNQNHHR
>RsB600227
MWSLQRTKPNMEGGGGSISIAERRAAKCGFNAERGSMRRVSGGLTPALCLLRWKRSLATSLFLPASVPPACSTPHDAPNSQCSDQGIVVLFYVEDGRSIAISHYRTFPLLPPSDDSSMLKSATNEDVHRGSGFDSSFMLKSEGDPKYLPAGYSGFENQGSNGTIKLLFWSNSQWILILMEFPEEVNAKHYAVDPSNDVKNVNSVVMNESCVDCTNATFQLSFFPKEVIHGEDVGTHQLFGRRRQRYPSLGMARNSEDGYNWRKYGQKQVKGSEYQGATISAHIQIVSLIVELQHHLDQHFHLMRCQRWVRAIEPLSKLTVTHFWAKIQSGEDIKSGYDGRPDGLERTSSASTLRSFHSTLASVDEDDQATLRSISLGEDADNEESDSKRRKKDSCMIETSIASRAVREPRVVVQIESEIDILDDGYRWRKYGQKVVKGNPNPRKPEFHDEYLRPTYLGNFNNDLKYGASSIYQMKFPPLQNAMSYGSFGLNAPHHNVAHQAGSVASVVPDFSMSLPLNLPPSGNLGLAGQQLQENDLRYLKPKQEQKDDGLYDACSLPIIDQGNASLSPSSSLLYHRMMGSYSSYSS
>Rrox306029
MASSSGSLDTSANSHPSNFTFSTHPFMTTSFSDLLSSGADTTNPIATATRNSGYGLSDRIAERTGSGVPKFKSLPPPQLPISPPSVVSPSSYFAIPPGMSPAELLDSPVLLSSSNILPSPTTGSFAAQAFNWRTNSGSGTNNNNNNRSVKEEHKNYSDFSFQTQTRAPPTSSSAIFQSSNSSIQTAQDQAWNNYLGPPKQDNFSSGKSMVKPEYGSSVQSFSSEMGTNMQSNNNAQPNSSGGFQSDQYSNYTNNNNNNSNNNQLQSHQCLNRRSDDGFNWRKYGQKQVKGSENPRSYYKCTYPNCPTKKKVERSLDGQITEIVYKGNHNHPKPQNTRRSGSSAASSHAIQASNHTTNDIPDQSFGSHGNSQMDNSIGTPENSSNFSNGDDEFDQSSQRSKSGGGDEYDEDEPNAKRWKKEGDNECISAPGSRTVREPRVVVQTTSDIDILDDGYRWRKYGQKVVKGNPNPRSYYKCTNPGCPVRKHVERASHDIRAVITTYEGKHNHDVPAARGSGSANRPLPSHNTNNNNMNNNHNVPTAMRPMTHHSTNNATNNNPLDNLRRLPTSEGQAPFTLEMLQSPASYGFAGFDNPMGSYMNQTQLNDNNMFSKTKDEPRDDAFFESLLC
>Rrox300951
MGSPTFFNKHFMSDIDHDDYNNNNTTSSTPENSSGSPPPPPPPAFNDVVYSKIASSPKKSSRRAVQKRVVSIPIKENSNTNTPPPSDSWAWRKYGQKPIKGSPYPRGYYRCSSSKGCPARKQVERSRVDPTTLVITYSSEHNHPWPASRSHHGTKPGIKTETREEEEETAAGQPEPDPEERRFAPDLGGDEESSLVIIPSPVDEFGWFADMETTSSRVLESPIFAESGGGGGGADMDDVAGMVFPMGEEDESLFADLGELPECSLVFRHRRVVGGADQGDQNLDPIHYLDC
>Rrox303450
MDSTAPECPPPPSDELDPGLTDFHPGSDPAFSTSRSGGGAKYKLMSPAKLPISRSPCLTIPPGLTPTSFLESPVLLSNMKAEPSPTTGSFLNPKMVYGTANSTYSATMVCSDERNSGSFEFKPHSRLNMVTTDYDHQSNEQAVQVQGQGQGQSQSLASPPLVKSEMAGSSNQSGLPAPVHMVSSGASAPVEGDADDISQRANPNSGVQTSQFDHKGSGPSVSSDDGYNWRKYGQKHVKGSEFPRSYYKCTHPNCEVKKLFERSHEGHITEIIYKGTHDHPKPQPSRRYNTGAMMNVQEERSDKALSLTGRDDKSSSMYGQMSCTNEPNSTPELSPVRGNDGSVEGTGSLSTRILDEVDDDDPFSKRRRMDVGGIDVTPVVKPIREPRVVVQTLSEVDILDDGYRWRKYGQKVVRGNPNPRSYYKCTNAGCPVRKHVERASHDPKAVITTYEGKHNHDVPTARTSSHDTSGPTTVNAPSRIRTEENDTISLDLGVGMSSAAENRSNNHLRLHSELAERQTHPSSNFKAVQTTPAPSYYGVLNSGMNQYGSRENPSESRSIEIPPLNHSSYPYPQNMGRVLTGP
>Rrox301083
MSDHHHEPKDLYYHDLFQYDHGQLNGGMILNNPKVSGSSSPAYNNLLQGFDVPSYMNTSFTEYNSFATAFGLSSSPSDHEVFSSIDEGSHQKPVDNLGYLGGGGGHVSSDGEVHVTPNSSVSSSSAEAGAEEDSGNKSKKDRQQPQPKGSSEEGGDVHSPKKSSKIVKKKGEKKQREPRFAFMTKSEVDHLEDGYRWRKYGQKAVKNSPYPRSYYRCTTQKCGVKKRVERSFEDPSTVITTYEGQHNHPIPATLRGSININAAHHHHALFSPSSMYASAAPTTSSSGPSFPQEYLFQMATPQMMMRNDGGGAGPGGIYSSRNVNFPQQYHQLPADQYGLLQDVVPSMFFKHEP
>Rrox303265
MFFLFQYSYQGLISSLCHSYRLQYRFDLIQASHVPTIERQIGRSIMVDPAASDHSIHSSRIEHVLSPATADGKRVVHDELDFFADHHKGCLKETDQTFDVKEDMAHENHLDTGLNLLTTYTSTSDKSSTDDGSTSHSMEGHKQTISELEVVQAELGRMNVENQRLRVMITQVNNNYKSLQVHLVEFMQRQQNQSVQQHKMVINGSAPEEKQIMNNIVPRQFMDMGRAANIPHHENNELVSHSSLDMVRSNNDCSLSPPIVESMDHCKSTVHRGSKRTSAGAEDSPERQEFQAGSPGWVPKKIPKLNSGDADVDHQASEETMSMIKKARVSVRARSEASMISDGCQWRKYGQKMAKGNPCPRAYYRCTMGTGCPVRKQVQRCAEDKTILITTYEGQHNHPLPPTAMAMASTTSAAASMLLSGSMPSADHHPHHALINSSSNTFLQRTAIHHPQLPNCPPSFATLSASAPFPTVTLDLTRSPAASSETMALNQLPNFSQNMPLPHALGQALCNNESKLSLLDGFQGLDATTNHSILADKVSAATAAITADPNFTAALVAAITSIIGNNVHSNNNTNSSNITTRNSSDDNT
>Rrox306252
MAGMDDNVAIIGDWVPPSPSPRDFFSSMLVDGIGSRSFLESPSSNKAEEFWSREGNTNGKNLSQENGTGDEITEMGSFSEYKSNSRGGLVDRIAARAGFNAPRLNTESIRSSDLSLNSDVRSPYLTIPPGLSPTTLLDSPVFLSNSLAQPSPTTGKFPFVSNGHARNSTLMTEAADKANFFEDMNTSFAFKPLGESGSFFLGPTSKQSFPSIEVSVHSENSSQSMEPTKVQNQNANNFQLQPDFSRTSTEKDNGANTVSADLRAFDTVGGSTEHSPPLDEQPEEEGDQRGGGDSMAAAGGGTPSEDGYNWRKYGQKQVKGSEYPRSYYKCTHPNCQVKKKVERSHEGHITEIIYKGAHNHPKPPPNRRSGAIGSSNPLIDMRSDVLEQGGPQTGADGDLVWASAQKATGGAPDWKHDNLEVTSSASAGPDYGQQSTSMQAQTGAHLESGDVVDASSTFSNDEDEDDRGTHGSVSLAYDGEGDESESKRRKIEAYATEMSGATRAIREPRVVVQTTSEVDILDDGYRWRKYGQKVVKGNPNPRSYYKCTNAGCTVRKHVERASHDLKSVITTYEGKHNHDVPAARNSSHVNSGPSGNMSGQASGSTAQTHPHRPEPSQVHSNMARFERPMSMGSFSLAGRQQLGPPQGFSFGMNQPGLANLAMAGFSPGQHKVPVLPVHHPYFAQQRQVSEMGFMLPKGEPKVEPMSEPGLNMNNASSVYQQLMSRLPLGPQM
>Rrox301443
MCSLSMPIGMENYQGDLTDILRAGAAAAATGSSSSSAYHSETMNFDSWQFSSDDNYSMKFSTSMAMEVVEDARDNFGDPFSSYIRDPLLHELSSTFNGGFFSGPNSTPEMNISVDMEARAAPFGAHVPGHHHQGEVTKRPCNNIFSRMLQISPGKLGGDVVGCDSVAVLGSPRGGGGGGIKAGPGGVMVGSDMINANSSKGCLLENTGVGVQISSPRNPGIKRRKSQAKKVVCIPAPAAANSRPTGEVVPSDLWAWRKYGQKPIKGSPYPRGYYRCSSSKGCSARKQVERSRTDPNMLVITYTSEHNHPWPTQRNALAGSTRSQPSKAGAGSKASSNTAHHQKPDSPAKEEQKAAADSMNENNHVLSPVNATVGSSSTVKEEFEDIEKLQLELDHHDPHHQHDSDHHQFSNHDQGFPYRPSMPEQSNNQSEDFFADLGEIEADPLNLLFSQCFTADEQQKGGNKAALDPFNLFDWSGDQNTNTPNNNPSFGHEAKRRL
>Rrox300222
MDKGWGLTLDSDSLGFFLNKPPPSADPPPNKRTNPFGGGDRMFSGIEFPVKSRPADENRVAVDEVDFFSDKNKNKNDDQELKASNNTSVSVKKENWSGLDAVNTGLHLVTVNTGSDQSTVDDGVSSDQADNKRAKNHELAQLQVELQRMNAENQRLKEMLGQVTNNYNALQIHLVAVMQQQQQSQAAADQTSQDHDQNIEGKSEEKRHEIGSSGSLVPRQFLNLGPREETKADNEVSNSSSEARTRSASPQNNVSTNGKRVGREESPESETQGWVPNKVAKHNSPPKQIDQATEATMRKARVSVRARSEAPMITDGCQWRKYGQKMAKGNPCPRAYYRCTMAVGCPVRKQVQRCAEDRTILITTYEGNHNHPLPPAAMAMASTTTAAASMLLSGSMSSADGIMNPNNLLARAILPCSSSVATISASAPFPTVTLDLTTSPPLQFQRPQQGQFQLPFPGQPQNFGPSASNPQLPQGFGQALYNQSKFSGLQLSQELMNSTLAHQTQQQQQQQQQGQPSSFADTVSAATAAITADPTFTAALAAAITSIIGGSSHPNNNNSTTTNNSNGGNNNNNKINSFPGN
>Rrox703453
MEKRKSMMGSWDQKILKSELTQGKELAEKLMNHLHHSSSSQEGEFLISKLLSSYGKALSVLTRDVGSEGESKQIQVLDSPCSFGNSSSPLSEISDQDCKNKNVFKKRKTMPKWTEEVKVCSGTGQDGSLDDGFSWRKYGQKDILGANYPRGYYRCTHRNTQGCLATKQVQKSDADPTIFMVTYTGVHTCHLVTQLNGKQNVSLKPEAGTPRQTPEKSFSFGLRVKTENLDTREEGKEIFPSFSFSPTPIESENNVVEDHVFAAIENDFLGGSYAQTFGSPATFESDYLAAVLPCHFGLVGNDVQTSDSDLTHEILSASTSVANSPIGDFGFSLEDLDFYSFENNPDSTFP
>Rrox704481
MDNISETVSLIHHGCNLARDLESNLPNLASRPETVSKSLDEIMRVFGAARERLQSSSAAQHDPMSSYVHVAQQQQQIDASLQELLRSNIYTQAMEDLHIQTQRFASEKSSAATQSDMTHMRDSGADVLQGQIHQAMDHIVTVVSHELNAASSSQSRPRRRRDHGEIRKLTVPAPRMGNTDIPPEDGFTWRKYGQKEIMGCRFPRGYYRCTHQKLYNCPAKKQVQRLDNDPLTFEVVYRGDHTCHMSSTAPSSLPPSDQIKQETMTQTHAATTQPFGTWLSMDFNARGGGSSSGGGRGGGDGDGDGVGTSITTTTRYGKDVEFPVVDLADAMFNSGSSSSNSMDFMFISSMDSKWESGDKKN
>Rrox703340
MEDDWDLTAVVRGCSTVPTTTTANKPTNPFITDHLHTSPLLSSFGQQGFVSNNNTQTFSVLPLPPDPIKPTSAIEELHDLYKPFFPKSHQTPSLLSPPPQITPQPSFSSPQPLHRHQQHQPKLSATNPQRSKKRKNQLKKVCQVPAESLSSDVWAWRKYGQKPIKGSPYPRGYYRCSSSKGCMARKQVERNRSDPGMFIVTYTAEHNHPAPTHRNSLAGSTRHKPVSSPQSGSVTGGDSTKPKGCSPSPATSAEEELGRSTTRMEAKEEKQSPMADDDETEYFGACDTIVSDDFFVGLEGLAGDYFSDDITASFGGAWSSGNAATAASSI
>Rrox702581
MEGGHHRGVSNYDLHQQVSFSSSTPPAEQAIHHELGFVQFENHHHHNQVLSFLAPSPAQQSQPPPQQQQQPSSHHHQTAAVNSSITVTTTAATNTNMGFSHSHDLVTRPSWNNNDQVGTLDPKGVSDENGTGNGSDCSNSWWRSSNSEKSKMKVRRKLREPRFCFQTRSDVDVLDDGYKWRKYGQKVVKNSLHPRSYYRCTHNNCRVKKRVERLSEDCRMVITTYEGRHNHIPSDDSNSSEHECFTSF
>Rrox703347
MEGGQEHMNPPPTSSSTPPLSLPLILPPQNLSYQLFTPSGLNPPPLPLLQPHDHQSLNPLDIDWISLLSGQAGHHGLVSHDQINNYRAVTGMVDISTASGSAGENTIEGDDDREQKGSKKRKGGGYKMRKATRPRFAFQTRSADDILDDGYRWRKYGQKAVKNSLYPRSYYRCTHHTCNVKKQIQRLSKDTSIVVTTYEGTHNHPCEKLMETLTPLLRQMQFLSRF
>Rrox704999
MDMRVNWEQKSGIVNELTRGRELARQLQIHLNATSTLNPSTSSQTALTREMLIQKIISSYEKALSMLNSSSSAPMAVAVEQLHQQQPTFTVAASTGVVTIRMADSPPSLNGSPRSEDSDDHKDPSRKRKGLARWTKQVRVTSGMGLEGPLDDGFSWRKYGQKDILGAKYPRGYYRCTHRNVQGCLATKQVQRSDEDPMILEITYRGRHTCTQAASTSVASPPPKPMSPLPDQTPEPPQINQQPQHNMLLSLPEGLRVITEGLDTSHDHRGELLFPSFNNNSNNNYVGNFSPSLTMPTASTSGTNYFSVPSQQDFGGSQNLQISAAAESHDIISAATSASNSPTVGLDFPFAEADHQILYPNFTFDDPGFFH
>Rrox704722
MAAFSSSSSSSSSSSSSSVGRWNYDVFISFRGDDTRKNFVGHLYRALRQKAINTFIDSDDLRTGNDPSELLEAIADSRLSIVVFSKHYASSRWCLKELVKIVECMKTMKQIVVPVFYELDASDIRKPKASFEQAFDEHTHVEEVQRWKSALVEASNLSGWDSRNYEDDAKLIEKIVGDISKRLIRVSSSKDNVLVGMDKHIAEIDVLLCLGVDDVRGIGIFGMSGIGKTTIARAVYDEITCQFEHYCFLENVKDGFKNKGAVHMQEELLSRILKKKVCTLGNLNTGFKMVMERLNKKRVLLVLDDVENFAQIEALLGKQCSFGGGSRIIITTKDMQSLSGVQERYSPKFLSDDEDLELFMQYAFRTNQPAGEYDSLSRRAIEYAQGLPLALKVLGAFLDSKSECEWEDELEKLNKIPHIEIQGVLRTSFDGLDPLQKDIFLDIACFFRGMDKGYVTKVLESCGFYPHSGLRVLLDRALITISDDNRLEMHDLLQEIGWEIVRRQSIKEPGKRSRLWVFEDVNHVFTHNTATDAVEGIMLDLSRSKEVYLNSEAFVKMTRLRLLRIISDNHSPQDLCHPSDVCQQHLSGNFTFLSNELRILHWHGFPLKSLPSNFVPTNLVELDMRSSHIEQLWEGIKPLKKLKIINLSHSQYLKKIPDFTGATNMKKLILDGCSSLLEVHPSISALKNLVVMSLKGCKAVKSLPGSIYMKSLKTLDLSGCSNLKMFPEISGIMDDLSELYLSETAIEELPSSIEQLQGLVLLNMADCRSLVCLPDNICNLAYLTNLALSGCSKLYRLPENLGNLESLMVLEIERSGIKELPFSILHVNKLKRLSCDGCKEMMAPLSSWSSSIKGYYTYSGMLHLDLSDCNLMVLSDGIAHLSSLRTLELRRNNLESLPAAMNRLRCLTHLELEACKKLKSIPELSSSISYIDAHDCTALETVSTPKPRSSTNLCFTFSNCLQLIQTNLFRDIVETHSHHQGSYLRPLSFSMSLPGSEVPHWFNHQCKGFSVTVQLPQNWFDDKFLGFAICGVSNFKGAHNDASDLSAVCFCTFKGNNGEYKFSFHLLDWGFRTNRYLQSDHMFLGYVPWSQYRFSDEGKQVNERYYTEVRFEIVVENGVYAHDDYRTVIRRHCITSCGVRLFHGNFMGLQNLSITQPNSHHDGCGIPLDTARKRKRDIAGVTLQWEWPPTEEVFTEQEQEGSPSREGSLAGEGSSAGKRSSAGEGVPSIPTAVATVESGANERDDPTIPNRTNRRRRTNLRNSATWIRDTNQLIDDGHAWRKYGQKEILGSRYPRNYYRCTYRMDQGCMATKHVQRISDEPVLYRTTYRGNHTCRPVSSIQGIEEYLAY
>Rrox704482
MATTWLEALPADHKEVITKKLVRGRERATELQSRLNNPSNGSTSLSPQELVMEIVASFTESLSVLSESSKLCGDDDHQYSGTNGCGAGEIVKAEASHVEHSHCGDRSSEDSGESRKRLGYKDRRGCYKRRKNSESWSIVSSTVDDGQAWRKYGQKEILNAPYPRAYFRCTRKYDQGCQATKQVQQVQDTPKVYKTTYIGTHTCRNMIRGPQMIVGASDPPTWESHAPPRSTVSSESGSTPICNKKEEHHGVHGGHLPSSPSHVIPFVPVKKEECKEGTTSSGLTDNLNDTSDVWPEFKDDHHHDFGFPETTVMSNENAVSNMQFLDMDLVVKSINFENDLDFDEAAFPLCP
>Rrox704934
MEDDDWDLYAVVRSCKAVTTARASLPVTAPNPVHHHDSSVPSWMWDWVKHEEVETHVPPVRFSNLEFRAGDGLEEFYQPFFPSPTIDNTTTTTTTITPGTSSYAPAGTIIPNSPTSFISDFGGGSTSSGQHQLQQQQNNFMPANTNTSPHFNPGFAPVSGLGRFPEQQLLKPPNLETPENPEELIPRLKPVSLVGPAIPPMQIPPNLIRPRKRKSPVKKMVCHLAADNLSSSDLWAWRKYGQKPIKGSPHPRNYYRCSSSKGCSARKQVERSTEDPNMFVVTYCGDHTHPRPTHRNSLAGSTRNKAAATTSKAKDPESPSVQLVPAQGGDDDEQAANSNSGDGDKASEEAEDEEMEEDEDDEEFVVSSEDIFLGMKQLGRTGSGGSTLGSLAAGTPGDGFPTKQSNLGSSWGASCSSSAGATVSDCDEIFNPLLFTIS
>Rrox204460
MDSSTWVNTSLGLNLVPNDSLQAMDEGQPPVPTITKKVEEFEGEYAIFESNLRPVKQEAGAGAGGSVVMAQELNRISLENKKLTEMLTVLCENYNSLEAYVKELMTTKQLASENESMILGNNCLIKKRKSPVDDQQDYCNNVNMIGFTTNTSTGETSSSDEEAYKRPKEMNNINLKISRVYVPTDVSDTRLIVKDGYQWRKYGQKVTRDNPSPRAYYKCSFAPTCPVKKKVQKSAENPCLLVATYEGEHNHILLAEPQVITIDHQGEGRNLITTALPLRHDHSSISLAPKRSSSPSSSPTTVSMSSSSLLDSSTEPGSSFGYKPNQGKQASDDISDGKATNFQQLLVQQMASSLTNDPNFTTALAAAISAGRFNILDQPHPHPPIPKCFCVFGWNMDRLGSRTCIFNLAVVNIDNEIVREALAVTGMEVRRWNTYDIVEDRFAEKKQIFQATHQCHPCPIGHFLQLKKNLIQQVDQQGDSLEADLQSVRKENEALRFLLAAMSSKSTRLEAQLQLIRLELQQNKSSAHDDHDHQEMTTTGSGCSSYDIFDPTANKRARTTAFAHCDHQQHHHFPVANKTSQFLVRTDSKDNTLTVKDGYQWRKYGQKVTKDNPSSPRAYFRCSMAPTCPVKKKVQRCMQDKSILVATYEGHHNHDIINNSNSLLLGQIISSSSSSPPAPAPHNQIMSVDFPPAVVHGLLQSSSTSTTADPITMRSPPSRPESITLDLTLSGSKSKSNQEENRPGRGSPAGTTSTSTSTTDQTCENEKIQEYVTYLTKDPNFTLALAAAVARSIKTDQPARNR
>Rrox204965
MAVEMMSFPKMEDQKAIQEAASQGLKSMEHLIRYLSHQQQSNQPSSRVDCTDLTDHTVSKFKKVISLLNRTGHARFRRGPVAAVPAHHHHHHQFSSSSSSSSPPSTSLPFPPSQTLSLAPAPVAPPAIAPPAPVKAPETNFAHSMTLDFTRPNALASNPKCTDIEFSVSSSSSFMSSAITGDNSVSNGKLGLFIAPNPAPAVSGAKPPLSAAQFKKRCHEHDHSDDVSCKLSGSGSASGSGKCHCSKRRKNRVKKTIRVPAISSKIADIPPDEYSWRKYGQKPIKGSPYPRGYYKCSTVRGCPARKHVERAPDDPAMLIVTYEGEHRHAPDNMSGGVGMVFEST
>Rrox203539
MEEVEEANKAAVASCHRVLNLLSQPQDQVQFRNLKAETGEAVFRFKKVASLLNTGLGHARVRKLKKLQIPFPESVLLDNPNCTTDHHSKNPHFLQSRFAENPTQELSLNVRNSLSLGNPSLELSTNGKTPIQLQQALPAHYHFLQQQQQHQQQQQQQRLLLQQQHMKQQAEMMYRRSNSGINLNFDSSSCTPTMSSTRSFISSLSIDGSVANLEGNSFHLIGAPISSSDQNSQHKRKCSARGDDGSAKCGSSGRCHCSKKRKHRVKRSIKVPAISNKLADIPPDDYSWRKYGQKPIKGSPHPRGYYKCSSMRGCPARKHVERCLEEPSMLIVTYEGEHNHPRLPSQSTTT
>Rrox205379
MAVELMMGLVDSFAAKMEENDVKEAASAGIQSVEKFISLMSSSSSTPESAAIEYKAVADMAVNKFRKVISLLDRGRTGHARFRRGPVTTTSPQSPLVLTKQTEQSSFQCQEALNMKTEQSQSSSAFKVYCPKPVLRLPPLPKTSTSFNFLASPAVSASNSFMSGDGETTTLQHSMSSGFQLTNMSVSSAGKPPLPSSSLKRKCHSVDDAAALRCGSSSSRCHCSKKRKSRVKRVTRIPAISTKMADIPADEYSWRKYGQKPIKGSPHPRGYYKCSSQRGCPARKHVERAVDDPSMLIVTYEGDHNHSQAVREAMAAIVLESS
>Rrox504314
MAKDRNVPLNLKAAGLLVRSRGTAGMEDEALIVFNELHLGLKTTHICNVVIGIGEFHRTGKGRSLVPMLSNSCRVVKDARFLKTGKSYKQLHHSKLEGKLWLQLESLPVSFSSSTPPAEQAIHHELGFVQFENHHHHNQVLSFLAPSPAQQSQPPPQQQQQPSSHHHQTAAMNSSITVTTTAATNTNMGFSHSHDLVTRPSWNNNDQVGTLDPKGVSDENGTGNGRDCSNSWWRSSNSEKSKMKVRRKLREPRFCFQTRSDVDVLDDGYKWRKYGQKVVKNSLHPRSYYRCTHNNCRVKKRVERLSEDCRMVITTYEGD
>Rrox500364
MEAAVEKSYHGDQEQEEKRVVLLESRTATATALDDHHHREGYSKEELVIKAGNEGAGQENNEMKSSSPNQKDLSCGKQISTTSNIKGSSSVEPDHSVASTSSNLKEQDYQLESARAEMGEVREENQRLKKYLDRMMEDYQTLQMQYHDIQQKANKSSKDDNATNNHQDDDESEQLVSLSLGSFSSKRKKVEEKNKSPSTQVGKEKDTDDEKSLSLGLDRKYEAPAKSSSTTTDQVPLSNPSPASSVEEVRKEEAGETWPPKKVLKTMKSLGDEVAQQNPVKKARVSVRARCDTPTMNDGCQWRKYGQKIAKGNPCPRAYYRCTIAPSCPVRKQVQRCADDMSILITTYEGAHNHPLPLSATAMASTTSAAASMLLSGSSSSSSLPGLNPSAGATTAAADLRGYNYYVSDNSRSRFYIPNSSMSSSLPTITLDLTSNPSSSSSSQLNKFASSTLNSAHQVPYPPTSLNFGSSYQSNNTMPWTNSGFLSYGNGTQLPYNNKNPIIGRQQQQPMQNSTYQNYMQKNNPTPQQFQLPDPIAAATKAITADPSFQSALAAALTSIIGGSSNGGSGSSNNNQNAPGDHFNNIMAQKLKWGEHFPGISSSNGATASSYLQTAIKGNNSTGCASSYLNKPNSSSVNISQPGSLMFLQPPNSLPFATHKSASTSPSEDHKS
>Rrox501040
MEHNQIRFFGLSPSLASPNFSSSTASSIPQLFPHVHSSNAVPMDKCGTSYSSVNKLKSIRKDCGDKETKKHKIAFQTRSQVDVLDDGYRWRKYGQKTVKNSNFPRSYYKCTHQGCNVKKQVQRLSKDEEIVVTTYEGIHIHPTENSDETFEHILSHMRKTVKDGIK
>Rrox505383
MDETLSSPEQDSEVSKELMIRPETQASKRRKVAHQKTVVTVKIGPNVGKLKNEGPPSDFWSWRKYGQKPIKGSPYPRGYYRCSTSKGCSAKKQVERSKTDASVLIITYTSSHNHPGPDVTSTTKNQSPPPKEAQMQPNSEDDDHDHTAEVPKEDEPEPEPDQDEEQEQERKVDEQQEQDHFHYIQSPIRSSQDIVIYQEEDPFSSENHLEKTLLDEHPHPLCYSQLLSFSSTPKSEEEEDFYDELEELLPTSSYFPSFMRSNLSQLGRIPFVPS
>Rrox501609
MENWDLQAVVRGCKNNLEGLTNTMEFSQSSCFGFAPVTIEEDDEIFQAFPQLFEATTALDELEELYKPFYPILQPISPPTIPTASVSVPQEVTAEEKGPKKLKSVKESSPMSKRSRKNQSKRVVQEVQEKDLFSDVWAWRKYGQKPIKGSPYPRSYYRCSSSKGCSARKQVERSNSNPELFIITYTAEHNHVHPTRRNSLAGSTRTKFPKSQKKEKSKNEFVPVKEEAQRLPEEDEVSQESVMDMMLGDEVFPGFEDFDKKLEELSELMAEPVMADGFFSDQFPDNYFPSSWFLGHSTSTVTGAC
>Rrox503864
MGISRENDQNDLEIGLSLKIDQPPKKEQEEEDDNDDEDEVDEDIEEESAAVAAAEEEEIKKDNIEEEPKAAAGEVDDDASVVLETTYLHENKLKTDQELWALQMEMSRMKEENKVLRKVVEQTMKDYYDLQMKFTAVHQNSQTKDPRTFLSLRGKDHDEADPPKSSIPKMSDICRHRSPSPAREDDIIKESQLGLSLRLQTNEFRDQREDHDIQERNKEELRSSSLTSSVQHKLQQTDLAGITSHAAQANRKARVSVRARCESATMNDGCQWRKYGQKIAKGNPCPRAYYRCTVAPGCPVRKQVQRCLEDMSILITTYEGTHNHPLPVGATAMASTASAAAASFMLLDSSNHHLSDGTLPSSNFMTQASLPPNNYYNTPHHMLNNHYPSSISHQYSSSSNFRTLNSVHHQPHHDPSKGIVLDLTNNFSDTSTSTAIASAGSSSHSSAPLGFNNWMGSKPANYHHNAGNSTMMMGNHHLLSNSRRTSGEESMTTSSALMAENVSAIASDPKFRVAVAAAITSLINSKENNTHHPTPPHNNNNFGPRDNGEKGSS
>Rrox501483
MDTASKSWEQKSLVGEIIQGMELAQQLRLSLSAASTSSETREFLVQRILTSYEKALLLLQLSGTPQTFHVDAKSIVLQESRMSANTSPCGDDYNHRSFKDHQDLHEISKKRKIMAKWTDHVIRVSSENGIEGPHEDGHSWRKYGQKDILGAKYPRSYYRCTFRNTQNCWATKQVQRSDEDPTIFEITYKGKHNCSHGSTSVPPPPSPEQQEQKRHKRENISEPQQSQVNQMSFPTNLRVDTENLEDREMMASPFAFTSTSFGCMMSGDDFLSPMFDNENFFSDFSQHLLSPAAGESNYHLAPPSQVRNIAVNGQLSESDHTEIISATNSSTNSPIPDMDFPLDLVEFDPNFQFDAPELF
>Rrox502044
MNSGLDFKLHEVAKSSLQHAHHLVACMSDNNQERSVQEVSLVAQDAVKEFRKLLSLLDGSMSSNHKRIRKGPLPKSSDINQDEMMDISPNCSSSHIKTHNRAHQPCLVTHFFGSLQRDQAIASYDQSSVVLPSNIVMGLNQFSQKPSRTSVISMDGSSINTQIVRHSMSELLTSRDGTSMFSSKRKSCGVKSEEAGTVCLASTGKCHCSKRRKLRIKRRIRVPAVSNRLADIPPDDYSWRKYGQKPIKGSPYPRSYYKCSSVRGCPARKHVERCLEDSTMSYYKCSSVRGCPARKHVERCLEDSTMLVVTYEGDHQHA
>Rrox601043
MESLEGTWPASWNLQEKMKEELVRGHELANQLHLVVRNGDGESAKGLATKIVCSFTNSLSLLGGNHDTKGKHIQANTSSNTVALPTLVDSSSWVALEAIKRTEMLINSRSSSKKRKTSHSWSRDAPDFIDDGHAWRKYGQKQILNASHPRSYFRCSHKYDQGCKATKQVQKVEDDPSLFRTTYFGNHTCKHRMLKAPESILDNVSGGSPREESNSKFMITFENNNNFPYEQEHPFFSSYSSTEREIIKSNHVTSSRSSSLSCDYLVPPDQVMVFESSETISRLPTMMELHSEDMITFENNNNFPYEQEHPFFSSYSSTEREIIKSNHVASSQSSSLSCDYLVPPDPVMVFESSETISRLPTMMELRSEDMIYS
>Rrox600284
MEEVESANKAAVESCHTVLNSLLCKPKNDIQSKSLGVQTEEAVVKFKRVVSLLSHGRRIRKLKKKLDSSLPQSLFLDGPNYRSDISSKTLQLLPATFPHNLHTQNQKVFLGNPVLDMSIKLPLQIAKPKPLQQLHRLQVHPQQFTGINLAFNKPSTTPSLSNAASFISCLSMDAGGVANYGSNSFRLINGSVPRSSDQISQQQRSSGAEQSSSVKCGSNDKCPNSRKRRLRVRRSFKVPAVSQNVANIPGDEYSWRKYGQKPIKGSPYPRGYYKCSSMRGCPARKHVERCVEDPSMLIVTYEGEHKHSQSAHQSECS
>Rrox603050
MDEQRCDLKHLHSDQSFLGLSSSSDHRLVESPIKEETLFKEIKEVDFLSNNRLPNQPAPGHAELTSLQLQVELQREHEENQKLRTMLDQITKSYNGLQAQLRMIRLQEQLQTCAEDSNLDPKLSFLHDDRSPKSSSHPDHDQEQVLAVTDHDQVPLRRARVSVLARSEAPTISDGCQWRKYGQKMAKGNPCPRAYYRCTMVAGCPVRKQVQRLAEDKTILITKYEGNHNHPLPPAALSMANTTSAAAAMLISGSTTSKEAHHHLTHPTGLFSSLQPLYGSSMATFSTSAPFPTITLDMTGTPNPNPNPNPMQFMDSSATFPNPLQGYSHPLIGHPMCLNFPQHNHAALTPAAMQLADRPHGSMVETITAAITSDPKFTTALAAALSSRMNNVENINAGLQGSTNDISSLNSNGNEVCAAFSGSPQLPQSCTTFSTT
>Rrox600059
MGFLSTMEQANDVVVAENKAKYGGGGGSISIAERRAAKCGFNAERINTARFRRTNTSPLPSPVERSPCHLTIPPGISPTALLDSPMMLPNSQALPSPTTGTFPLLPPSDDSSMLKSATNEDVHRGSGFDSSFMLKSEGDPKYLPAGYSGFENQGSNVDYQALVLEQQPMDFDFPMEFPEEVNAKHYAVDPSNDVKNVNSVVMNESCVDLQMPHSSLASFPKEVIQGEDVGTHQLLEGDDKGYPSLGMARNSEDGYNWRKYGQKQVKGSEYPRSYYKCTHPNCQVKKKVERSFDGQITEIIYKGAPHNHAQPQPNRRAAASLGSAFSFDEMSEMGEGNRTSVKVDGDSLWAKIQSGEDIKSGYDGRPDGPERTSSASVVTDLSDPLSATHGKSPGIFESADTPEFSSTLASVDEDDQATLRSMSLGEDADNEESDSKRRKKDSCMIETSIASRAVREPRVVVQIESEIDILDDGYRWRKYGQKVVKGNPNPRSYYKCTSAGCLVRKHVERASHDLKFVITTYEGKHNHEVPAARNSNHINSSSANGNPPAQSALALSRNTNIPKPETQVQDLAPHFDRKPEFHDEYLRPTYLGNFNNDLKYGASSIYQMKFPPLQNAMSYGSFGLNAPHHNVAHQAGSVASVVPDFSMSLPLNLPPSGNLGLAGFDFNNGKSVYPVQPYVSGQQLQENDLRYLKPKQEQKDDGLYDACSLPIIDQGNASLSPSSSLLYHRMMGSYSSYSS
>Rrox601470
MEEAMSTNWPDGLEEELVRELLDNESPFFVLPEEAVEYPQMSVSNKEGLNRFVQNVYSGPTIHDIETALSVTTGITVQPQELSQARLSILERGLSKVEHKYTLKIKSCDSGMADDGYKWRKYGQKSIKNSPNPRSYYRCTNPRCSAKKQVERSSEDPDTLIITYEGLHLHFAYPFFHLTQAQNPNPPTKKPKKRTLAAQPEDHEQEAQESPRSVTPDPEHDLQPGAFTDQPQEFVEEERGSQGLLEDVVPFMIRKPSSASSNSSCCSYRSPPTSPPSLSWPSYFDVGINHSIG
>Rrox601626
MDIKEAERVVIAKPVASRPTCSSFKSFTELLTGAIDASPSNVSSETAVPAIRPKTVRFKPTATLSVAGLVSSQAETSGAALSNSAEKVSKSDNKSTVVYKPLAKVVSRATVTALANLGNFKTSQQQPQSSVGVGVVLHPNREKCFKTQLISNLYQKSPSCAETSQSTEPVKIVPQNMEEDAKNIPAAANSDRPSYDGYNWRKYGQKQVKGSDYPRSYYKCTHPNCPVKKKVERSLDGQIAEIVYKGEHNHSKPQPPKRSSSGTQGSGFASDATGQDNNTRLWNSHLNEKNEGSEGRVEDQNEVGVPVHSYQSKSIVHYDPLATGALHAGGATPDNSCGVSGECEDGSKGVEAEDYEPRSKRRKSENQSNEVGVSGEVMQEPRVVVQSSADSEITGDGFRWRKYGQKVVKGNPYPRSYYRCTSVKCSVRKHVERVSEDPKAFITTYEGKHNHDMPLRTANPGASSEKDTQPPLTTLIPLNCKDKDTFKDSIFSEVSSMIFWRILDFGYHSKSRFTGAVGSL
>Rrox603056
MDEQRCDLKHLHSDQSFLGLSSSFDHRLVEPPIKEETLFKEIKEVDFFSNNRLPDQPAPGHAELTTVQLQVELQREYEENQKLRTMLDQITKSYNGLQAQLRMIRLQEQLSWMFCQKKLNDYGVKQTCAEDGINLDPKLSFRNDDQAPKSSSHHDHDQEQVLAATDHDQVPSRRARVSVRARSEAPMISDGCQWRKYGQKMAKGNPCPRAYYRCTMFAGCPVRKQVQRMAEDKTILITTYEGNHNHPLPPSAISMANTTSAAAALLISGSTTSKEAHHHLTHPTGLFSSLQPLYGSSMATLSTSAPFPTITLDMTGAPNPKPNPMQFMHSSATFPIPLQGYNHPLIKHPMCLNFPQHNHAALTPAAMQLAEQPHGSMVETITAAITSDPKFTTALAAAISSRMNNVENINAGLQGSANDISSLNSNGNEVCAALSGSPQLAQSCTTFSTT
>Rrox601139
MTSSFTHLLTSNMNNFDQDRTGSWNWGLSDRSTEAEIPKFKSLQPPSLPLSPPPASPSSYLVNTAGFSPTDFFSSPMFLANSNTLPSPTTGAFSSQVFEWMSTPKENNSQQGAEKEQKMFTDFSFQPATSSSSFSVQQSSSSMVSSVEESLKSQQQQSWGFNNPRQEESVAEKTEVKSEFPPTQSFNAAPKSDYTHCNTHSTQYVREQKSDDGYNWRKYGQKQVKGSENPRSYYKCTFPNCPTKKKVERSLDGQITQIVYKGNHNHAKPQSTRRSASQQQSLQTSSYGISDQSASTISNPKIEAVTLQEDSNSASMGGEDEFEQNSPISNSNGADDDNEPEAKRWKGENANETYAAPGSRIVKEPRIVVQTTSEIDILDDGYRWRKYGQKVVKGNPNPRSYYKCTSTGCPVRKHVERASHDTRAVITTYEGKHNHDVPAARGSGGYGASTRPASDVNSNCNVSVAAVRPLALPNHSNNLSYLSSLQKQPTSESQAPYTLKMLQNTGSYGY
>Rrox603157
MEKKDHLIKMEGNTRSSSFSETTADYSYPFPGMFDFSQGDQKDSLGFMELLGIQDFCPANSLFDLPQIATPQVLPTTSIDMAKEYSFNPSTPNSSSISSASSEAVNEEPHTDNKASADQQEEDDGHDQPKPKKGLKANQKRKKTTEKKLREPRFAFMTKSEVDHLEDGYRWRKYGQKAVKNSPFPRSYFRCTSASCNVKKRVERCVNDPGIVVTTYEGQHTHLSPLMLPPPPPPPTTAPNSIIMPRTLFSQYQQQQGLRPFADNQGCNLGFSTPNGTNRSFLNERWFCSPAGGSALMTDHGLLQDIVPSNMLKQG
>Rrox601044
MEWTWPESVSSNRQRVVEELVQGREMVNQLHRCLSGDVRSAEGLVTKILGSFTNTLRILNGSEEAKEELISRIQANSPTSTVTASGSGSAAAGADSSSWDALDDAVKSEDSNEESYKSTETFKDRRGSYKRRKTSHSWTKDTLDLVDDGHAWRKYGQKMILNTRHPRNYFRCTHKFDQGCKATKHVQRIKDEPQLFRTTYYGNHTCTDYLRAPELILDSSSSQDSSKNMIRFDNTNNDFTRKQEHPFFSSFTSIKKESVKEEEMITPINDHDHVIHHNQQLSSCDYLMSPGPGVFESSASTIAYDHDDVISRIMVGYFDDEIDFPYEFC
>Rrox403747
MMETYPTFYSSSSTTPPAAASSLSLNMVNSNPHHAYSNDQYQASNNKSNGFLGLMSEMEVSNSINSMSSISQSMKSFGEGESNTAVRAGMKKGEKKIRKPRYAFQTRSQVDILDDGYRWRKYGQKAVKNNKFPRSYYRCTHQGCNVKKQVQRLTKDEGVVVTTYEGMHSHPIEKSTDNFEHILTQMQIYTSF
>Rrox404520
MEVEGGSKPPTPTPTPSPTRQHSTRKQREREQKIRENFFVSISAAWTFWLEFQIHPNPKKTKRERVVCCWVLIKMAGNEEEHRQPPPSTSSSRPPHPSRPTITLPPRTCFETMFNNNSGTGGNTGAGLGFSPGPMTLVSSFFSDGEDCKSFSQLLAGAMLSPADRAGFPPLEERNSGDDSSDFRFKNGPAGMSIGPPSPMFPAGFLDSPGGLFSPGQGAFGMTHQQALAQVTAQASQSQSYTFHIPNEHSTSMTQLPIFTSSTTPPQEMPSEIPDSGVTLKESSDISHSEQRSQPSSLTVDKPNDDGYNWRKYGQKQVKGSEFPRSYYKCTHPSCPVKKKVERSVEGQITEIIYKGEHNHQRPQSKRPKDSGNQNGNVQVNHDLASQVHGENLNKSKEGTYSMSKQGQESSQAISGTSDSEEVGDAETTVEEKDEDEPAAKRRNMEVRHSEPASSHRTVTEPRIIVQTTSEVDLLDDGYRWRKYGQKVVKGNPYPRSYYKCTFQGCNVRKHVERAATDPKAVITTYEGKHNHDVPASKSGSHYAANNNASNLRSGNPGTEKHASVSNMDPRNNDQQPVARLRLKEEQIT
>Rrox401096
MAIDLVRFSKIDDRTAMEEAASAGLQSMEHLIGVLSSQTPSHNNLDCREITDFTVAKFKQFISVLNRTGHARFRRGPAKQPSESTTTSSPPPPPPPPPANPVPPKPQVTLSFETGNPNTNTNTNTNSKSKDCLTLSPPMSTTSSFLSSVTTGDGSVSNGKVFSSAAVPRRRPSPPANPRSPNPTGNAATTSWQPKRHRPVDAIVLKESTDFDTPHVKRTVRVPAISSKIADIPSDEFSWRKYGQKPIKGSPYPRGYYKCSSVRGCPARKHVERAQDDPTMLIVTYEAEHRHPHPQQSNSVPAGVVGLVFQSA
>Rrox404484
MDGDTDTRDPGLTEFPTEPSWDSPYFFTNDRDTTVLSEFGWNFSPDDQIGADDRSDLAGSSTTTTLAEQFPERSGNINSDPAPVVGSVSSSSTEDPPERSTGSGSGGTPPPETPSSTTKVNKKKGQKRIRQPRFAFMTKSEVDHLEDGYRWRKYGQKAVKNSPYPRSYYRCTNSKCTVKKRVERSSEDPTTVITTYEGQHCHHTVAFPRGGGGVNIISHDQSGFAAGSQLMQLPPVSQFMHYPTSIQPRSQISPTHNLTVGGSQSHRLVRAGGTHYHHDQAAGGSQCIINPNHEPLPVVPVPTDEGLLGDIVPPGMRNPFDG
>Rrox403392
MKKKRLKPKKKNQKRQREPRFAFMTKSEVDNLDDGYRWRKYGQKAVKNSPYPRSYYRCTTAGCGVKKRVERSSDDPSIVVTTYEGQHTHPSPITPRGSMGMAPLPPELSGHLFTGAGSGYGVPHHYQHQQQQQQHLHSYIYNSAPSLNITSTTTSSSPSYGFNPASFPGLFQERYNNNTGGGHSSNLAASNLLRDHGLLQDMLPSQIRKETKEGVEDKYGFCYLLEFFKYLTISHCLYHRSHTTLDAYIDYV
>Rrox105800
MVSLGKDVTDEVASDNVPKKENIDTEIHVSPHQTPTNGVCPLKSDDKGSVPSKVPNKALQVPDGGITALQSNQEGSVSSLTSEKASLTPETGALVLQSGHEGSTSSRVRERPLEDGYNWRKYGQKLVRGNIYVRSYYRCTHPKCPVKRQVERSHNGQLIDTVYFGQHDHPKPQLSVPIAVGFAVSVGEERAERRLLTSGGDKPLEACGDTPKQTEPVDPLQHSNVAENEAVQGVLSLSNRTRDGDPDPKRQKKEKHNGNSIPVDKPTGEPRVVVQTMSEVDIVNDGYRWRKYGQKLVKGNPNPRSYYRCSNPGCPVKKHVERAFNDSKVVIATYEGQHDHDVPPLRTVTPNTAASNVLPAAHNGDSGTKVEAHAVSRASVACTSPEHEGKPIKQPDFESKTKSRRIDAVASDMVVDSDLGPERKINEELIGKACVHEEGDPHDTIVCRANKLQNGKSENIPSEQEKRKPKAEPVQG
>Rrox103840
MEEHPEFYRNPAFRDPQDAEPISENDPDSPSSGEETKVTTAPSPKRRRGVQKRVVSVPIGDVEGSKGKGDGYPPFDSWTWRKYGQKPIKGSPYPRGYYRCSFSKACPARKQVERSCSDPRMLMITYACDHNHPMPTTKGSHPAALTTPVTATSPITEPELPDRVAPSEELTTFASQVDLEISGNSEALLGDYGCWFNDVGTTTVLESSIGVGHSDYVDVDVATRLEHEDEYLFADLGELPESSVIF
>Rrox107246
MDTYQMFFPGSSAASPSSMAALSSPNMGTPQVLLYSSSGTTNFGGESSSSTHGFLESTGTENQVTNGRQLLVKDDDDRYSDDPAANNDHSPPAADNSGKMKKKTRKPKYAFQTRSQVDILDDGYRWRKYGQKAVKANKFPRSYYRCTYEGCNVKKQVQRLSKDESIVVTTYEGMHTHPIDKPNSDNFEHILTQMQLTNYTS
>Rrox106611
MAAKHQDSISAPQPQRPVITLPPRPSAEALFGGGSGASPGPMTLVSSFFSDSGYDSEFRSFSQLLAGAMGSPLGQARPIMFGQNQNPVGKEGGGSENGGEKSSGFKQSRPMNLMVTHSPLFTVPPGLSPSGLLNSPAGFFAPPSPFGISHQQALAHVTALAQSNMQMQADYQSSLVAAPTESQTSNPPSNPNEASQQQTAPSTSELGSSMVQSLEASHPDKKYPSSHATDKPADDRYNWRKYGQKQVKGSEYPRSYYKCTHLNCPVKKKVERSPTGEITEIIYKGQHDHEPPQPNKRAKDGGGQNGHMDSQTKLENGLQRRDGDSNRSSEAVPEREYEHTQAAPVQNIDGVASEVALPHKTVTEPKIIVQTRSEVDLLDDGYRWRKYGQKVVKGNPHPRSYYKCTYTGCNVRKHVERAASDPKAVITTYEGKHNHDVPAARNSSHNIANNNASQFKPPTVVAAEKHPLLKGREFGNNDQRPVLLQLKEEQIAV
>Rrox100135
MAEHQSSDALKKNREEEGDEEFEEEEEDEDESDKEEENQSGIPSVELQSSGAESRDARLETLAGPQLTEKDQCAEKAVVFFGVDLTGFGVNSATNDGAQFQEPIGISHQEVLAAAPNQRAQGQIQNLQQLSSYPTSLSELSPTSVTQSISPAPSPILPEQRPSLQKVNGLCTPEEDKRISSDFKSISPVPLVKTSASDGYNWRKYGQKQVKCPPGSRSYYRCTFSECSVKKIECCDISGHITEIVYKSQHTHDPPRRSNCTREIKVASSAECVGNSVLEYPCEILNDSELPTTSKEPIQENPIPERKRQNSNDSDGNGDVMIKEEHSNEPESKRRQFLLVISRLKKSNSEYSDSLLKPGKKPKFVVHAAGDVGISGDGYRWRKYGQKMVKGNPHPRNYYRCTSAGCPVRKHIETAVDNTSAVIITYKGIHDHDMPVPKKRHGPPSAPLVAAAAPASMNNLQIVKTDTEGHQSSTQWSVDKGAHQSSTQRLVDKGAHQSSTQRSVDKGAHQSSTQWSVDKGGELTGETLELGGEKAMESARTLLSIGFEIKPC
>Rrox101860
MAVDFMGYRNFSAKLEENAVVQEAASGLESVEKLIRLLSSQQKQEKYHSMDMDMDCTAVADVAVSKFKKVISLLGRTRTGHARFRRAPLAFTASPQESVNPIDSSSTRVYHATPIQQIAPPVVMPHHGGGMEATKDSSTTINFSSYSSAATTSFMSSLTGDSDSKQPMSSSAFQITNMSQVSSAGKPPLSSASMKRKCSSDTLGSGKCGASSSGRCHCSKKRKLRLKRVVRVPAISLKMADIPPDDYSWRKYGQKPIKGSPHPRGYYKCSSVRGCPARKHVERALDDPSMLVVTYEAEHNHSLNIAEASNLILESS
>Rrox105466
MSNEKKSPYLQYDPFDYNPHEIDRSSFPFFNYGSNSSIYNIPQTPADPQTQNLHGFESDPSYLMSFADCLNGSVDYTTLSKAFDISCSSSEVISPPLLDQDDNSNTKAVAAGVGDQNPSTPNSSLSCSSNEAYAANHEHGNDQDSDKISKKDKHPKVVQSEEAPGDHEDKSKKVNKAKKKEKRQREPRFAFLTKSEIDHLEDGYRWRKYGQKAVKNSPYPRSYYRCTTQKCLVKKRVERSFQDPTIVITTYEGQHNHQCPATLRGSINAVGMLTPSFLASAASGGFGTSYNESPRFPHELLLTQLLTPVNNNQLQLQAHHHHDPASSMLYSNLMSTLHQNQQQQQQQQQLHVPHDYNMLQDLAPSFSHKEKP
>Rrox102894
MTSTTSQAMLNQQGLFDQNQDQAPIQMGFFSYPPNNLTFSSLGCQQSLKALSSLPSSLGSDDHHAPSTNLSETLIPSLNTPLKHREAHITSDFGGSQLLSLQRSSANLWSWGDQVSECLSSKRSSGDIHDHHHVGLGVSAMKMKKIKAIRRKVREPRFCFKTMSEVDVLDDGYKWRKYGQKVVKNTQHPRSYYRCTMDNCRVKKRVERLAEDPRMVITTYEGRHVHSPSHDLEDSQSPSHLNNFFW
>Rrox106725
MPNSNSTAAAEETKVESFGCQEGHSEEENYELVNAKAEMNEVREENARLKKTLEHMMKDYQSLQLRFFDILKQESHSKKATMSASTSHIEIEEAHDQLLSLCLGRSPRDPKNISDESKLVQVDHHQDLKANLTLELGSKLQLPTELVLSGPIPENSSEEPKEAEASPSSTKTPKTIRNEDDEASQQANAAKRARVSVRARCDTPTMNDGCQWRKYGQKIAKGNPCPRAYYRCTVAPACPVRKQVQRCIDDMSILITTYEGTHNHPLPMTATSMASTTSAAASMLLSGSSTSQLPGLGSSFGLFDNSRQQQLYLPKFSSSPLLPTVTLDLTSSPSPSSTQYSTFRPSVSFCSSESNINLPTSWGIGYPKFGTPFDRKNQECFQPNHQASSQVSLTETLTKAITSDPNFKSVIAVALSSMVGGGAASYGSQGIGERLGQQLTQNAKGCASSIFNSLSSSDSQKGNLTLLQPPLPFPESKSTSSSPAIRDKSL
>Rrox104038
MDYSSAAAYDTSLDLNTRPLRLFDDSPPTGALVEELHRVSTENKKLTEMLTVMGESYNALRSQLLEYMSKNPEKELSPISKKRKSESSNNNNNSANNILNGSNNGNSDSSSSDGESCKKPREETIKAKIYRSYVRTEPSDTTSLVVKDGYQWRKYGQKVTRDNPCPRAYFKCSFAPTCPVKKKVQRSVEDQSILVATYEGEHNHPNPSQLEASPGSNRCMTIGSVPCSASLGTSGPTITLDLTKSKSNTSDTKSPKPRTETPEVRKLLVEQMASSLTKDPNFTKALAAAISGRFLQHDTY
>Rrox106027
MAKGGGLSIDSDPIGYLSLHKPIVLNSFQDQHPNSSSTTHKQHLSGFSMDHHTHQARSPPPPQTLQFSVNLNCTDDNDDRENSPPQSDDNQRKVVDERDFFADNNNKAEEASTEKMDFDDGPSGMEFNVNTGLNLLITNTSSDQSVVDDSISSSMEDKRAKSELAVLQAELERMNAENQRLREMLNQVTTNYSALQVHLLSLMQNQKAENSVEVEEKKLNNGSGSQMVVPRQFMDLGLAANGDAEEPSHSSSDERSRERSGSGDNGKVGAGNVGDEGPAFEQEKKEFGRGISGREESPDQQTQSWGPNKVPRLNSPKEVDQTEATMRKARVSVRARSEAPMITDGCQWRKYGQKMAKGNPCPRAYYRCTMAAGCPVRKQVQRCAEDRTILITTYEGNHNHPLPPAAMAMASTTSSAARMLLSGSMPSADGLMDSNFLTRTMLPCSSSMATISASAPFPTVTLDLTQSPNPLQFQRPPGQFNIPFPNPSQNLTNGPVSLLPQIFSQALYNQSKFSGLQMSQDMDRNAQPQQAQQGQQQNSLADTVTAATAAIASDPNFTAALAAAITSIIGNAHPNNNGNNSTTNNNTSNSNSNGNNSSKLQQED
>Rrox306892
MSDYRLILYRETDHHDEGDQIYGEGEEVQDNTSSGGSNKLVMPEDGYEWKKYGQKFIKNVRKFRSYFKCQNSNCRAKKRAEWSSSEPDELRVVYEGVHNHTDNNASSAGSASHSQQPDSSSSLNPSTDANRYDLYTQVFGNQSFSKWDQKS
