# Supplementary material for: Genome-Wide Analysis of the WRKY Transcription Factor Family in Roses and Their Putative Role in Defence Signalling in the Rose–Blackspot Interaction
Source: Plants (Basel). 2024 Apr 10;13(8):1066. doi: 10.3390/plants13081066 (PMC11054901; doi:10.3390/plants13081066)
Supplement: Supplementary file 1 [file plants-13-01066-s001.zip › Supplement_S4_Primer information.xlsx]

## Sheet: Primer
Name		Sequence	Efficiency
RcEDS1	for	AGAGGTGAAATCGGCCGAGAG	100
	rev	CTGTTCCAGTGTATTCTTTCGG
RcEDS5	for	CCATCACTGTTCCATCGCCT	95.1
	rev	GACCTGATGAGCGGCAACTA
RcEIN3	for	GGATTGAGTTAACCTGACCTGC	89.1
	rev	GGGGCGGCCCTAGTTGAATG
RcERF1	for	CACGGCCGCCTTCTGACG	85.9
	rev	ACGACTCCGAGGAAATGCTTCT
RcERF113a	for	GAAGAGGCCACTTCCTTCGA	92.2
	rev	TGAGCGTTTGCAATCACCTG
RcERF113b	for	CTTCCCTCGTGATGGATCGG	91.1
	rev	GCTGAGACCATGGCAGACAT
RcMYC2	for	TCGGTTCTTGGCCCATGGGT	92.2
	rev	GGCCGGGTTGTCGTTGATCC
RcPAD4	for	ATCACGGAGGGGTCGGAATA	92.8
	rev	GAACCATCACTGCACCCTCA
RcPDF1.2	for	TGCCATCGTCAGTGTAGGAAC	88.5
	rev	AGAAGCATGCGAACCCTGG
RcPR1	for	CGATGTAGTTGCCTGGTGGA	98.1
	rev	GGGGTGTGCTAGGCTTCAAT
RcPR1b	for	ACATAGTTCGAGTTGCGCCA	95.4
	rev	CAACTCGAATACTTGCGCCG
RcPR1c	for	AACATATACTGGGGCAGCGG	92.2
	rev	TCACAGGTGTTCGTTGCGTA
RcPR4	for	ATACGATCGGGGATGTGGGA	98.4
	rev	ACTGGTGATCGAAGCAAGCT
RcPR6	for	CCGGAGCTTGTTGGAGAG	104.9
	rev	ACAGTTCCATCGTCTTTGTCA
RcSAG101	for	TGTGACAACCAATTCTCCCAGTG	91.9
	rev	GCCTTCCGCTTGAGATCCTCC
RcWRKY37	for	CGACCAGTACCAAGCTAGCA	92.3
	rev	CTTTCACCCTCCCCAAAGCT
SAND	for	GTGTTGAGGAGTTGCCTCTTG	92.45
	rev	AACCTGTCGGGAGAATCTGTT
TIP	for	GAATCCACGGCTGGGAAA	98.85
	rev	CAGTTCGTGGGTGGAGGAGTT
