# Supplementary material for: Genome-Wide Analysis of the WRKY Transcription Factor Family in Roses and Their Putative Role in Defence Signalling in the Rose–Blackspot Interaction
Source: Plants (Basel). 2024 Apr 10;13(8):1066. doi: 10.3390/plants13081066 (PMC11054901; doi:10.3390/plants13081066)
Supplement: Supplementary file 1 [file plants-13-01066-s001.zip › Supplement_S5_Rose chinensis comparison.xlsx]

## Sheet: Supplement S5
Domes and Debener (2024)
Liu et al. 2019_WRKYs	our WRKY candidates
RcWRKY15_RchiOBHm_Chr2g0156771	RC0G0015100
RcWRKY14_RchiOBHm_Chr2g0151681	RC0G0183100
RcWRKY1_RchiOBHm_Chr1g0348121	RC1G0278100
	RC1G0294800
RcWRKY2_RchiOBHm_Chr1g0357671	RC1G0363600
RcWRKY3_RchiOBHm_Chr1g0357751	RC1G0364600
RcWRKY4_RchiOBHm_Chr1g0359091	RC1G0375300
RcWRKY5_RchiOBHm_Chr1g0372431	RC1G0496600
	RC1G0496700
RcWRKY6_RchiOBHm_Chr1g0372521	RC1G0497600
	RC1G0497900
	RC1G0528700
RcWRKY7_RchiOBHm_Chr1g0378621	RC1G0552700
RcWRKY8_RchiOBHm_Chr1g0380121	RC1G0559900
	RC2G0013400
RcWRKY9_RchiOBHm_Chr2g0106361	RC2G0198400
RcWRKY10_RchiOBHm_Chr2g0117181	RC2G0355500
RcWRKY11_RchiOBHm_Chr2g0117781	RC2G0360500
RcWRKY12_RchiOBHm_Chr2g0130891	RC2G0392200
RcWRKY13_RchiOBHm_Chr2g0133001	RC2G0412700
	RC2G0539300
RcWRKY16_RchiOBHm_Chr2g0166991	RC2G0611800
RcWRKY17_RchiOBHm_Chr2g0169011	RC2G0629000
RcWRKY18_RchiOBHm_Chr2g0175911	RC2G0684800
	RC3G0073600
RcWRKY26_RchiOBHm_Chr3g0485711	RC3G0073900
RcWRKY27_RchiOBHm_Chr3g0487201	RC3G0086500
RcWRKY25_RchiOBHm_Chr3g0468221	RC3G0244800
RcWRKY24_RchiOBHm_Chr3g0466341	RC3G0261500
RcWRKY23_RchiOBHm_Chr3g0461481	RC3G0301700
RcWRKY22_RchiOBHm_Chr3g0460361	RC3G0309600
RcWRKY21_RchiOBHm_Chr3g0460351	RC3G0309700
RcWRKY20_RchiOBHm_Chr3g0450591	RC3G0392200
RcWRKY19_RchiOBHm_Chr3g0447881	RC3G0414600
RcWRKY28_RchiOBHm_Chr4g0398741	RC4G0097500
RcWRKY29_RchiOBHm_Chr4g0425801	RC4G0308300
RcWRKY30_RchiOBHm_Chr4g0429851	RC4G0344000
RcWRKY31_RchiOBHm_Chr4g0438661	RC4G0422600
RcWRKY32_RchiOBHm_Chr4g0439041	RC4G0425900
RcWRKY33_RchiOBHm_Chr4g0440391	RC4G0438700
RcWRKY34_RchiOBHm_Chr5g0002561	RC5G0023800
RcWRKY35_RchiOBHm_Chr5g0011581	RC5G0107600
RcWRKY36_RchiOBHm_Chr5g0013131	RC5G0121300
RcWRKY37_RchiOBHm_Chr5g0018041	RC5G0166100
	RC5G0399700
RcWRKY38_RchiOBHm_Chr5g0040801	RC5G0356900
RcWRKY39_RchiOBHm_Chr5g0042581	RC5G0388800
RcWRKY40_RchiOBHm_Chr5g0042601	RC5G0389100
RcWRKY41_RchiOBHm_Chr5g0071811	RC5G0618300
RcWRKY42_RchiOBHm_Chr5g0074411	RC5G0639700
RcWRKY43_RchiOBHm_Chr5g0083891	RC5G0738400
RcWRKY44_RchiOBHm_Chr6g0289301	RC6G0390400
RcWRKY45_RchiOBHm_Chr6g0299481	RC6G0452400
RcWRKY46_RchiOBHm_Chr6g0299501	RC6G0452500
RcWRKY47_RchiOBHm_Chr6g0305101	RC6G0537800
RcWRKY48_RchiOBHm_Chr6g0308491	RC6G0567000
RcWRKY49_RchiOBHm_Chr6g0311421	RC6G0593600
	RC7G0040200
	RC7G0092000
RcWRKY50_RchiOBHm_Chr7g0189781	RC7G0119800
RcWRKY51_RchiOBHm_Chr7g0195191	RC7G0169900
RcWRKY52_RchiOBHm_Chr7g0196571	RC7G0182000
RcWRKY53_RchiOBHm_Chr7g0202671	RC7G0237700
RcWRKY54_RchiOBHm_Chr7g0223361	RC7G0412900
	RC7G0496200
	RC7G0509100
RcWRKY55_RchiOBHm_Chr7g0241021	RC7G0570800
RcWRKY56_RchiOBHm_Chr7g0241041	RC7G0571000
